# Supplementary material for: Investigation of recombination-intense viral groups and their genes in the Earth’s virome
Source: Sci Rep. 2018 Jul 31;8:11496. doi: 10.1038/s41598-018-29272-2 (PMC6068154; doi:10.1038/s41598-018-29272-2)
Supplement: Supplementary file 2 — Table S1 [file 41598_2018_29272_MOESM2_ESM.xlsx]

## Sheet: viralgroups
	Table S1. Viral groups consisting of at least four individuals and carrying information of host bacterial species
viralgroup_id	Ecosystem.Category	Ecosystem.Subtype	Ecosystem.Type	Specific.Ecosystem	Num. individual scaffolds	Toal num. genes	Total length (bp)	Ave. nuc. diversity	rmin / nucleotide	Host bacteria	Num. host individual genomes in MBGD	R_TypeI_freq	R_TypeII_freq	R_TypeIII_freq	CRISPR_freq	CRISPR_presence	diff_from_regression	Num. notable rec. intense genes	SRA run	SRA sample
3050	Human	Oral	Digestive system	tongue dorsum	12	17	12046	0.0553	0.05305	Atopobium sp. ICM42b	1	0	0	0	1	1	0.0402	3	SRS057791	SRR061399
181	Human	Nasopharyngeal	Respiratory system	anterior nares	54	51	30462	0.04849	0.0501	Propionibacterium acnes	88	0.02	0	0.95	0.05	1	0.0295473	6	SRS014682	SRR353623
2961	Human	Oral	Digestive system	tongue dorsum	39	31	27285	0.06467	0.05058	Streptococcus mitis	38	0.37	0.18	0.11	0.32	1	0.0293783	6	SRS017439	SRR059380
4000	Human	Oral	Digestive system	tongue dorsum	13	23	19623	0.055	0.04143	Atopobium sp. ICM42b	1	0	0	0	1	1	0.0284307	2	SRS075404	SRR063928
3707	Human	Oral	Digestive system	tongue dorsum	12	39	23564	0.05668	0.03569	Atopobium sp. ICM42b	1	0	0	0	1	1	0.0224987	5	SRS062540	SRR346700
3591	Human	Oral	Digestive system	Supragingival plaque	9	51	47828	0.05819	0.0345	Actinomyces gerencseriae	1	0	0	0	1	1	0.0216058	4	SRS022725	SRR063746
3319	Human	Oral	Digestive system	buccal mucosa	15	21	16723	0.05045	0.03301	Gemella haemolysans	2	0.5	0.5	0	1	1	0.020689	5	SRS016196	SRR061534
3549	Human	Oral	Digestive system	tongue dorsum	9	24	16983	0.06399	0.03403	Prevotella nanceiensis	2	1	0	0	0.5	1	0.0197014	5	SRS017439	SRR059380
3189	Human	Oral	Digestive system	Supragingival plaque	12	23	17164	0.05609	0.0296	Leptotrichia goodfellowii	2	0.5	0	1	1	1	0.0165546	6	SRS063932	SRR060119
2890	Human	Oral	Digestive system	Supragingival plaque	33	42	29902	0.05667	0.03391	Capnocytophaga granulosa	1	1	1	0	0	0	0.0160277	7	SRS022725	SRR063746
2943	Human	Oral	Digestive system	tongue dorsum	5	5	3654	0.06822	0.03038	Campylobacter concisus	8	0.88	0.12	0.38	0.5	1	0.0158993	0
3600	Human	Oral	Digestive system	Attached/Keratinized gingiva	12	22	22775	0.05971	0.02955	Gemella haemolysans	2	0.5	0.5	0	1	1	0.0156094	4	SRS015060	SRR062379
3200	Human	Oral	Digestive system	buccal mucosa	11	16	20268	0.04877	0.0263	Streptococcus oligofermentans	1	1	0	0	1	1	0.0152884	2	SRR061472	SRR061472
3358	Human	Oral	Digestive system	tongue dorsum	11	19	14035	0.04664	0.02501	Streptococcus gordonii	3	0.67	0	0	0.67	1	0.0145252	3	SRS019327	SRR062281
4460	Human	Oral	Digestive system	tongue dorsum	10	23	20608	0.05641	0.02713	Atopobium sp. ICM42b	1	0	0	0	1	1	0.0144525	3	SRS019126	SRS019126
3915	Human	Oral	Digestive system	buccal mucosa	8	16	12321	0.04035	0.02264	Gemella haemolysans	2	0.5	0.5	0	1	1	0.0143813	2	SRS022536	SRR060033
3836	Human	Oral	Digestive system	tongue dorsum	7	16	16495	0.0685	0.02777	Oribacterium sinus	1	0	0	1	1	1	0.012773	2	SRS023617	SRR060391
3445	Human	Oral	Digestive system	buccal mucosa	11	28	20187	0.05311	0.02482	Streptococcus mitis	38	0.37	0.18	0.11	0.32	1	0.0127351	3	SRR061534	SRR061534
2970	Human	Oral	Digestive system	Supragingival plaque	39	64	42889	0.05482	0.03057	Capnocytophaga sp. CM59	1	1	0	1	1	1	0.0118043	2	SRS015899	SRR061363
2959	Human	Oral	Digestive system	buccal mucosa	47	78	59109	0.04383	0.02954	Actinomyces viscosus	1	0	1	0	1	1	0.0117042	5	SRS015899	SRR061363
3184	Human	Oral	Digestive system	tongue dorsum	47	73	44461	0.04468	0.02845	Streptococcus mitis	38	0.37	0.18	0.11	0.32	1	0.010404	5	SRS017439	SRR059380
3776	Human	Oral	Digestive system	tongue dorsum	8	14	8580	0.05167	0.02145	Prevotella denticola	5	1	0.6	0	0.8	1	0.0103917	3	SRS057791	SRR061399
2981	Human	Oral	Digestive system	tongue dorsum	19	208	171167	0.04062	0.02109	Lachnoanaerobaculum saburreum	2	1	0.5	1	1	1	0.010306	1	SRS019126	SRR062468
3576	Human	Oral	Digestive system	tongue dorsum	9	42	35617	0.04498	0.01985	Mogibacterium sp. CM50	1	1	0	0	1	1	0.0102227	3	SRS017439	SRR059380
4484	Human	Oral	Digestive system	tongue dorsum	8	13	11103	0.08402	0.02873	Lachnospiraceae bacterium oral taxon 082	1	1	0	0	1	1	0.00967133	2	SRS017139	SRR059903
3695	Human	Oral	Digestive system	tongue dorsum	10	18	10422	0.04958	0.01977	Solobacterium moorei	1	1	0	0	0	0	0.00878161
3160	Human	Oral	Digestive system	buccal mucosa	13	30	23823	0.03858	0.01755	Rothia mucilaginosa	4	0	0.25	0	0.25	1	0.0086115
3365	Human	Oral	Digestive system	tongue dorsum	12	24	19145	0.03531	0.01598	Leptotrichia sp. oral taxon 215	1	1	1	1	1	1	0.0080737
4056	Human	Oral	Digestive system	tongue dorsum	5	4	5952	0.06987	0.02285	Streptococcus oralis	12	0.42	0.25	0.25	0.75	1	0.00796123
886	Human	Oral	Digestive system	Supragingival plaque	5	4	4371	0.10229	0.03066	Actinomyces viscosus	1	0	1	0	1	1	0.00775351
3683	Human	Oral	Digestive system	tongue dorsum	12	18	14016	0.04298	0.01734	Eubacterium infirmum	1	0	1	1	1	1	0.00753685
4033	Human	Oral	Digestive system	tongue dorsum	7	13	9987	0.05573	0.01922	Solobacterium moorei	1	1	0	0	0	0	0.00738116
1207	Human	Oral	Digestive system	Supragingival plaque	14	37	27039	0.04513	0.01727	Haemophilus parainfluenzae	5	0.6	0	0.2	0.6	1	0.00648814
3223	Human	Oral	Digestive system	tongue dorsum	11	18	15999	0.04569	0.01619	Fusobacterium periodonticum	4	1	1	0.5	1	1	0.00594014
3835	Human	Oral	Digestive system	Supragingival plaque	7	20	13717	0.05196	0.01655	Corynebacterium matruchotii	2	0	0	0.5	1	1	0.00564351
4922	Human	Oral	Digestive system	Supragingival plaque	5	5	3828	0.05935	0.01776	Haemophilus parainfluenzae	5	0.6	0	0.2	0.6	1	0.00547291
2947	Human	Oral	Digestive system	tongue dorsum	8	14	16161	0.01895	0.00842	Campylobacter concisus	8	0.88	0.12	0.38	0.5	1	0.00545365
3263	Human	Oral	Digestive system	tongue dorsum	11	21	17005	0.04329	0.01494	Eubacterium sulci ATCC 35585	1	1	0	0	0	0	0.00528368
2881	Human	Oral	Digestive system	Supragingival plaque	47	80	55140	0.04343	0.023	Neisseria sicca	4	0.25	0.75	0.5	0.75	1	0.00526312
3710	Human	Oral	Digestive system	tongue dorsum	9	28	26277	0.05611	0.01739	Prevotella sp. C561	1	1	1	0	1	1	0.00501019
3512	Human	Oral	Digestive system	tongue dorsum	5	19	14520	0.05731	0.0166	Solobacterium moorei	1	1	0	0	0	0	0.00481741
2875	Human	Oral	Digestive system	tongue dorsum	13	21	13920	0.06865	0.02119	Leptotrichia sp. oral taxon 215	1	1	1	1	1	1	0.00481496
3957	Human	Oral	Digestive system	tongue dorsum	8	17	22719	0.04125	0.01325	Veillonella atypica	3	0.33	0	0.33	0.67	1	0.00476868
3673	Human	Oral	Digestive system	Supragingival plaque	9	7	6255	0.04329	0.01391	Veillonella sp. 3 1 44	1	1	0	1	1	1	0.00470068
3387	Human	Oral	Digestive system	Supragingival plaque	11	22	13748	0.03484	0.01222	Actinomyces viscosus	1	0	1	0	1	1	0.00465343
3302	Human	Oral	Digestive system	Supragingival plaque	11	60	46534	0.04656	0.01481	Corynebacterium matruchotii	2	0	0	0.5	1	1	0.00434498
3231	Human	Oral	Digestive system	tongue dorsum	14	43	37494	0.05653	0.01792	Lachnoanaerobaculum saburreum	2	1	0.5	1	1	1	0.00431883
3650	Human	Oral	Digestive system	tongue dorsum	9	19	18680	0.06313	0.01799	Streptococcus parasanguinis	9	0.56	0	0.33	0.22	1	0.00387409
3963	Human	Large intestine	Digestive system	Fecal	8	37	27547	0.04102	0.01209	Eubacterium rectale	3	1	0.33	0.33	1	1	0.00366556
3624	Human	Oral	Digestive system	Supragingival plaque	9	11	7962	0.03338	0.0103	Streptococcus mitis	38	0.37	0.18	0.11	0.32	1	0.0035415
4053	Human	Oral	Digestive system	Supragingival plaque	5	3	3132	0.05043	0.01309	Streptococcus sp. C300	1	0	1	0	1	1	0.00300889
3154	Human	Oral	Digestive system	Supragingival plaque	6	6	5377	0.04715	0.01246	Porphyromonas sp. KLE 1280	1	0	0	0	1	1	0.00296656
3123	Human	Oral	Digestive system	tongue dorsum	13	8	8172	0.0578	0.0164	Veillonella atypica	3	0.33	0	0.33	0.67	1	0.00270825
3024	Human	Oral	Digestive system	tongue dorsum	8	18	17338	0.03268	0.009	Lachnoanaerobaculum sp. OBRC5-5	1	1	0	1	1	1	0.00263811
4625	Human	Large intestine	Digestive system	Fecal	4	1	594	0.00084	0	Lachnospiraceae bacterium 1 1 57FAA	1	1	1	0	0	0	0.00240639
5140	Human	Large intestine	Digestive system	Fecal	4	2	1443	0.00101	0	Bacteroides finegoldii CL09T03C10	2	1	1	0	0	0	0.00236434
4482	Human	Oral	Digestive system	tongue dorsum	5	26	9738	0.05168	0.01273	Veillonella sp. 6 1 27	1	1	0	0	1	1	0.00233976
4105	Human	Oral	Digestive system	tongue dorsum	7	11	7782	0.02716	0.00707	Campylobacter concisus	8	0.88	0.12	0.38	0.5	1	0.00229675
15505	Terrestrial	Unclassified	Deep subsurface	Unclassified	5	1	1026	0.00039	0	Comamonadaceae bacterium H1	1	1	0	0	1	1	0.00229418
3649	Human	Oral	Digestive system	Supragingival plaque	6	17	14739	0.08871	0.02205	Actinomyces gerencseriae	1	0	0	0	1	1	0.00227845
10693	Aquatic	Neritic zone	Marine		4	7	7311	0.0017	0	Streptococcus pneumoniae	319	1	0.99	0.05	0	0	0.0021937
2975	Human	Oral	Digestive system	tongue dorsum	9	9	9699	0.03513	0.00938	Actinomyces sp. oral taxon 181	1	1	0	0	0	0	0.00218871
3655	Human	Vagina	Reproductive system	posterior fornix	5	3	1827	0.00094	0	Lactobacillus crispatus	11	1	0.55	0.18	0.36	1	0.00215816
11061	Aquatic	Hypersaline	Non-marine Saline and Alkaline	Unclassified	5	2	4512	0.0015	0	Pseudomonas sp. BAY1663	1	1	0	0	1	1	0.00201966
3903	Human	Oral	Digestive system	buccal mucosa	10	10	8949	0.02259	0.00626	Fusobacterium periodonticum	4	1	1	0.5	1	1	0.00194645
4160	Human	Oral	Digestive system	buccal mucosa	8	18	24444	0.03183	0.00781	Acinetobacter sp. CIP 102143	1	1	0	0	1	1	0.00165832
3053	Human	Oral	Digestive system	tongue dorsum	4	82	75577	0.02855	0.00609	Oribacterium sinus	1	0	0	1	1	1	0.00164349
4076	Human	Oral	Digestive system	tongue dorsum	7	5	3620	0.08612	0.02072	Lachnoanaerobaculum sp. OBRC5-5	1	1	0	1	1	1	0.00136548
3572	Human	Large intestine	Digestive system	Fecal	9	18	11997	0.022	0.00525	Bacteroides sp. 3 1 33FAA	1	1	1	0	1	1	0.00130586
3834	Human	Oral	Digestive system	tongue dorsum	7	21	27564	0.02542	0.00559	Acinetobacter sp. CIP 102143	1	1	0	0	1	1	0.00124706
2852	Human	Oral	Digestive system	Supragingival plaque	7	10	7443	0.03972	0.009	Kingella denitrificans	1	0	0	1	1	1	0.00112056
4966	Human	Oral	Digestive system	tongue dorsum	4	5	2967	0.07299	0.01651	Prevotella sp. HJM029	1	1	0	0	1	1	0.00107313
3585	Human	Oral	Digestive system	Supragingival plaque	9	24	21448	0.03891	0.00905	Porphyromonas sp. KLE 1280	1	0	0	0	1	1	0.000923885
3500	Human	Oral	Digestive system	Supragingival plaque	10	24	19293	0.04234	0.01011	Veillonella atypica	3	0.33	0	0.33	0.67	1	0.000912121
3419	Human	Large intestine	Digestive system	Fecal	12	25	20225	0.02342	0.00583	Roseburia hominis	1	1	0	1	1	1	0.000864189
4497	Human	Oral	Digestive system	Supragingival plaque	4	3	3333	0.0512	0.0108	Veillonella parvula	4	0.5	0	0.5	0.5	1	0.000751964
4449	Human	Oral	Digestive system	tongue dorsum	11	68	56964	0.03373	0.00804	Veillonella sp. 3 1 44	1	1	0	1	1	1	0.000747943
3361	Human	Oral	Digestive system	tongue dorsum	6	7	5673	0.05565	0.01234	Streptococcus sp. oral taxon 056	1	0	1	0	1	1	0.000744447
4156	Human	Oral	Digestive system	Supragingival plaque	6	7	6363	0.04136	0.0088	Veillonella parvula	4	0.5	0	0.5	0.5	1	0.000738476
3562	Human	Oral	Digestive system	tongue dorsum	8	39	34128	0.02744	0.00571	Fusobacterium periodonticum	4	1	1	0.5	1	1	0.000644004
3870	Human	Oral	Digestive system	tongue dorsum	11	27	21669	0.07408	0.01791	Streptococcus parasanguinis	9	0.56	0	0.33	0.22	1	0.000639073
2879	Human	Large intestine	Digestive system	Fecal	6	49	37968	0.00619	0	Bacteroides stercorirosoris	1	0	0	0	1	1	0.000636292
4092	Human	Oral	Digestive system	Supragingival plaque	9	21	15990	0.0465	0.01063	Leptotrichia buccalis	1	0	1	1	1	1	0.000626819
4233	Human	Oral	Digestive system	tongue dorsum	5	16	14122	0.04301	0.00885	Solobacterium moorei	1	1	0	0	0	0	0.000603916
4552	Human	Large intestine	Digestive system	Fecal	7	13	9924	0.00926	0.00091	Ruminococcus sp. 5 1 39BFAA	1	0	1	1	1	1	0.000563559
4793	Human	Large intestine	Digestive system	Fecal	4	15	11703	0.00907	0	Bacteroides fragilis	92	0.78	0.87	0.33	0.65	1	0.000371042
10033	Human	Oral	Digestive system	tongue dorsum	4	169	68430	0.0135	0.00105	Prevotella sp. C561	1	1	1	0	1	1	0.000325468
6220	Human	Large intestine	Digestive system	Fecal	4	16	12195	0.00935	0	Bacteroides massiliensis	4	1	0.25	0	0.75	1	0.000301796
3698	Human	Oral	Digestive system	tongue dorsum	5	26	24843	0.00849	0	Streptococcus salivarius	12	0.83	0.08	0.33	0.5	1	0.000290982
3131	Human	Oral	Digestive system	Supragingival plaque	9	20	19385	0.0688	0.01568	Corynebacterium matruchotii	2	0	0	0.5	1	1	0.000161855
2912	Human	Large intestine	Digestive system	Fecal	6	23	24701	0.01862	0.00259	Bacteroides salyersiae	3	0	0.33	0	1	1	0.000152256
2988	Human	Large intestine	Digestive system	Fecal	9	16	13572	0.00716	0.00037	Bacteroides fragilis	92	0.78	0.87	0.33	0.65	1	9.59085e-05
5008	Human	Large intestine	Digestive system	Fecal	7	8	4270	0.08841	0.01991	Blautia wexlerae	2	0	0	0	0.5	1	-1.08551e-05
3978	Human	Oral	Digestive system	Supragingival plaque	6	20	11926	0.02738	0.00453	Veillonella sp. 6 1 27	1	1	0	0	1	1	-7.41608e-05
3758	Human	Large intestine	Digestive system	Fecal	16	28	28055	0.02502	0.00599	Parabacteroides merdae	3	1	0.33	0	0.67	1	-0.000265497
3793	Human	Oral	Digestive system	tongue dorsum	4	4	6612	0.01182	0	Prevotella oulorum	2	1	0	0	1	1	-0.000309055
2915	Human	Oral	Digestive system	Supragingival plaque	9	26	20461	0.03549	0.00679	Capnocytophaga gingivalis	1	1	1	0	1	1	-0.000490322
4054	Human	Large intestine	Digestive system	Fecal	5	6	3165	0.01176	0	Bacteroides cellulosilyticus	3	0.67	0.67	0	0.67	1	-0.000517714
3194	Human	Large intestine	Digestive system	Fecal	12	36	27985	0.02511	0.00486	Eubacterium rectale	3	1	0.33	0.33	1	1	-0.000523762
4306	Human	Oral	Digestive system	tongue dorsum	5	13	6774	0.02976	0.00443	Prevotella sp. oral taxon 306	1	1	1	1	1	1	-0.000539255
3470	Human	Large intestine	Digestive system	Fecal	14	34	29214	0.00795	0.00103	Bacteroides fragilis	92	0.78	0.87	0.33	0.65	1	-0.000556956
3653	Human	Oral	Digestive system	tongue dorsum	5	13	5786	0.01463	0.00052	Prevotella nigrescens	4	1	0.5	0.25	0.75	1	-0.000707488
3114	Human	Oral	Digestive system	tongue dorsum	7	24	19176	0.02199	0.00271	Neisseria meningitidis	202	0.97	1	1	0.51	1	-0.00078467
3700	Human	Large intestine	Digestive system	Fecal	6	12	9606	0.01258	0.0001	Parabacteroides distasonis	9	0.89	0.22	0.11	0.44	1	-0.000844005
4123	Human	Oral	Digestive system	tongue dorsum	5	77	86373	0.02808	0.0037	Fusobacterium periodonticum	4	1	1	0.5	1	1	-0.000853778
4547	Human	Oral	Digestive system	Supragingival plaque	6	7	6438	0.02174	0.00233	Fusobacterium nucleatum	29	0.76	0.48	0.38	0.59	1	-0.000879345
3472	Human	Oral	Digestive system	tongue dorsum	8	8	7896	0.04253	0.00785	Veillonella atypica	3	0.33	0	0.33	0.67	1	-0.000947871
3905	Human	Large intestine	Digestive system	Fecal	10	10	17981	0.01185	0.00067	Bacteroides vulgatus	7	0.86	0.86	0.29	0.43	1	-0.000987463
2916	Human	Large intestine	Digestive system	Fecal	6	17	16443	0.01778	0.00116	Bacteroides vulgatus	7	0.86	0.86	0.29	0.43	1	-0.00107001
3813	Human	Large intestine	Digestive system	Fecal	7	13	9357	0.01645	0.00096	Bacteroides sp. 3 1 40A	1	1	1	1	1	1	-0.00116458
4263	Human	Oral	Digestive system	Supragingival plaque	7	22	21813	0.06497	0.01288	Propionibacterium propionicum	1	1	0	1	1	1	-0.00124396
4342	Human	Oral	Digestive system	tongue dorsum	6	25	38880	0.02814	0.0035	Prevotella nanceiensis	2	1	0	0	0.5	1	-0.00129211
3597	Human	Oral	Digestive system	tongue dorsum	8	20	13230	0.03422	0.00544	Mogibacterium sp. CM50	1	1	0	0	1	1	-0.00130274
3172	Human	Oral	Digestive system	tongue dorsum	10	22	22638	0.04232	0.00786	Prevotella intermedia	4	0.5	0	0	0.75	1	-0.00133293
5361	Human	Oral	Digestive system	tongue dorsum	5	13	11832	0.02641	0.00279	Stomatobaculum longum	1	0	0	0	1	1	-0.00135077
2938	Human	Oral	Digestive system	tongue dorsum	13	46	44817	0.01589	0.00185	Bacteroidetes bacterium oral taxon 272	1	1	0	0	1	1	-0.00147708
3246	Human	Large intestine	Digestive system	Fecal	14	31	29899	0.01131	0.00094	Bacteroides vulgatus	7	0.86	0.86	0.29	0.43	1	-0.00147791
4357	Human	Oral	Digestive system	tongue dorsum	5	4	3381	0.0649	0.01213	Lachnospiraceae oral taxon 107	1	1	0	0	1	1	-0.00152965
2956	Human	Oral	Digestive system	Supragingival plaque	11	24	17454	0.03178	0.00527	Leptotrichia shahii	1	0	1	0	1	1	-0.00153981
3451	Human	Oral	Digestive system	buccal mucosa	5	29	24694	0.05102	0.00867	Prevotella nanceiensis	2	1	0	0	0.5	1	-0.00155702
3791	Human	Oral	Digestive system	Supragingival plaque	4	4	3977	0.03225	0.00377	Veillonella sp. 3 1 44	1	1	0	1	1	1	-0.00159155
5296	Human	Oral	Digestive system	Supragingival plaque	4	18	12372	0.01707	0	Neisseria sicca	4	0.25	0.75	0.5	0.75	1	-0.00160742
3964	Human	Oral	Digestive system	tongue dorsum	10	25	16548	0.03228	0.00508	Actinomyces sp. ICM47	1	1	0	0	1	1	-0.00162996
3386	Human	Oral	Digestive system	Supragingival plaque	4	41	32775	0.02933	0.00296	Rothia dentocariosa	4	0.75	0	0.25	0.75	1	-0.00167941
3694	Human	Large intestine	Digestive system	Fecal	9	24	17623	0.0131	6e-05	Parabacteroides merdae	3	1	0.33	0	0.67	1	-0.0016831
3180	Human	Large intestine	Digestive system	Fecal	9	19	17766	0.01482	0.00017	Bacteroides sp. 3 1 40A	1	1	1	1	1	1	-0.00199847
4312	Human	Large intestine	Digestive system	Fecal	8	26	18326	0.0172	0.00049	Bacteroides sp. 3 1 33FAA	1	1	1	0	1	1	-0.00204356
3855	Human	Oral	Digestive system	tongue dorsum	6	16	8364	0.02102	0.00096	Bacteroidetes bacterium oral taxon 272	1	1	0	0	1	1	-0.00207128
4238	Human	Oral	Digestive system	tongue dorsum	11	27	21615	0.03492	0.00546	Fusobacterium sp. oral taxon 370	1	1	0	0	1	1	-0.00212635
3095	Human	Oral	Digestive system	Supragingival plaque	13	33	26160	0.03373	0.00554	Corynebacterium matruchotii	2	0	0	0.5	1	1	-0.00219905
3628	Human	Oral	Digestive system	tongue dorsum	17	38	28773	0.03215	0.00601	Streptococcus parasanguinis	9	0.56	0	0.33	0.22	1	-0.0022323
3291	Human	Oral	Digestive system	buccal mucosa	5	30	15433	0.0187	0	Aggregatibacter sp. oral taxon 458	1	1	0	1	1	1	-0.00223403
3381	Human	Large intestine	Digestive system	Fecal	6	7	6975	0.02291	0.00115	Eubacterium siraeum	2	1	0	0.5	1	1	-0.00234869
4548	Human	Oral	Digestive system	tongue dorsum	4	1	1749	0.02945	0.00229	Actinomyces sp. S6-Spd3	1	0	0	1	1	1	-0.00237909
2854	Human	Oral	Digestive system	Throat	7	39	35508	0.01909	0.00037	Streptococcus sp. HSISS1	1	1	0	0	0	0	-0.00240748
3811	Human	Oral	Digestive system	tongue dorsum	6	10	5532	0.03902	0.00506	Neisseria subflava	1	1	1	0	1	1	-0.00242282
3151	Human	Oral	Digestive system	tongue dorsum	56	66	52986	0.04129	0.01678	Haemophilus parainfluenzae	5	0.6	0	0.2	0.6	1	-0.00243913
4216	Human	Oral	Digestive system	tongue dorsum	4	15	10809	0.0453	0.00611	Actinomyces graevenitzii	2	1	0	0.5	1	1	-0.00247892
4842	Human	Oral	Digestive system	tongue dorsum	5	70	52078	0.02012	0	Veillonella atypica	3	0.33	0	0.33	0.67	1	-0.00258521
4289	Human	Vagina	Reproductive system	posterior fornix	10	30	25134	0.01686	4e-05	Lactobacillus crispatus	11	1	0.55	0.18	0.36	1	-0.00285648
2983	Human	Oral	Digestive system	subgingival plaque	10	27	27192	0.03072	0.00346	Kingella oralis	1	0	0	0	1	1	-0.00286416
4181	Human	Oral	Digestive system	Supragingival plaque	5	17	11751	0.02129	0	Streptococcus oralis	12	0.42	0.25	0.25	0.75	1	-0.00287456
4834	Human	Large intestine	Digestive system	Fecal	4	4	2430	0.02551	0.00082	Ruminococcus bicirculans	1	0	0	0	1	1	-0.0028747
2955	Human	Oral	Digestive system	tongue dorsum	4	6	5430	0.02394	0	Prevotella nigrescens ATCC 33563	1	1	1	0	1	1	-0.00330643
4955	Human	Oral	Digestive system	Supragingival plaque	5	2	855	0.09873	0.01871	Leptotrichia buccalis	1	0	1	1	1	1	-0.00331608
3743	Human	Oral	Digestive system	tongue dorsum	5	14	10839	0.06937	0.01144	Veillonella atypica	3	0.33	0	0.33	0.67	1	-0.00332512
3992	Human	Oral	Digestive system	tongue dorsum	5	13	14235	0.04077	0.00436	Lachnoanaerobaculum sp. OBRC5-5	1	1	0	1	1	1	-0.00333211
6744	Aquatic	Lentic	Freshwater	Hypolimnion	5	4	3054	0.02453	0.00033	Acinetobacter sp. CIP 102143	1	1	0	0	1	1	-0.00334584
5123	Human	Oral	Digestive system	tongue dorsum	4	8	6276	0.02443	0	Stomatobaculum longum	1	0	0	0	1	1	-0.00342761
3260	Human	Oral	Digestive system	tongue dorsum	11	18	14817	0.04219	0.00594	Eubacterium infirmum	1	0	1	1	1	1	-0.00344428
3130	Human	Large intestine	Digestive system	Fecal	12	25	22813	0.02352	0.00149	Bacteroides fragilis	92	0.78	0.87	0.33	0.65	1	-0.00350054
4363	Human	Oral	Digestive system	Supragingival plaque	6	33	28428	0.02813	0.00116	Streptococcus sanguinis	24	0.71	0.38	0.04	0.21	1	-0.00362964
3787	Human	Oral	Digestive system	tongue dorsum	9	14	3337	0.02823	0.0018	Prevotella sp. C561	1	1	1	0	1	1	-0.00368487
3488	Human	Oral	Digestive system	Supragingival plaque	9	30	27039	0.04492	0.00555	Corynebacterium matruchotii	2	0	0	0.5	1	1	-0.00406243
4350	Human	Oral	Digestive system	tongue dorsum	6	36	27991	0.0458	0.00507	Neisseria sicca	4	0.25	0.75	0.5	0.75	1	-0.00408957
5218	Human	Oral	Digestive system	Supragingival plaque	6	1	421	0.02534	0	Actinomyces sp. oral taxon 175	1	0	0	0	1	1	-0.00409965
5413	Human	Oral	Digestive system	subgingival plaque	5	9	2586	0.05162	0.00619	Neisseria sp. oral taxon 014	1	0	0	0	1	1	-0.0041854
3678	Human	Oral	Digestive system	tongue dorsum	7	27	16158	0.06971	0.01108	Veillonella parvula	4	0.5	0	0.5	0.5	1	-0.0042162
3083	Human	Large intestine	Digestive system	Fecal	6	14	10905	0.02706	9e-05	Eubacterium siraeum	2	1	0	0.5	1	1	-0.00443502
4314	Human	Oral	Digestive system	Supragingival plaque	4	12	8346	0.03833	0.0024	Leptotrichia sp. oral taxon 215	1	1	1	1	1	1	-0.00446518
6456	Human	Large intestine	Digestive system	Fecal	4	13	13239	0.02866	0	Parabacteroides merdae	3	1	0.33	0	0.67	1	-0.00447372
3956	Human	Oral	Digestive system	tongue dorsum	10	26	21183	0.04174	0.00439	Lachnoanaerobaculum saburreum	2	1	0.5	1	1	1	-0.00465949
3102	Human	Oral	Digestive system	tongue dorsum	6	21	19617	0.03315	0.00127	Streptococcus salivarius	12	0.83	0.08	0.33	0.5	1	-0.00476113
4195	Human	Oral	Digestive system	buccal mucosa	6	12	6448	0.02848	0	Haemophilus haemolyticus	9	0.56	0.11	0.44	0.56	1	-0.0048762
4243	Human	Large intestine	Digestive system	Fecal	11	13	10998	0.02552	0.00036	Bacteroides finegoldii CL09T03C10	2	1	1	0	0	0	-0.00490166
3734	Human	Oral	Digestive system	subgingival plaque	4	7	5580	0.03183	0	Capnocytophaga sp. oral taxon 324	1	1	0	0	0	0	-0.00525768
2967	Human	Large intestine	Digestive system	Fecal	60	62	52809	0.01691	0.00862	Bacteroides salyersiae	3	0	0.33	0	1	1	-0.00546375
4707	Human	Oral	Digestive system	Supragingival plaque	5	7	3315	0.04421	0.00302	Corynebacterium matruchotii	2	0	0	0.5	1	1	-0.00552285
5573	Human	Oral	Digestive system	Supragingival plaque	7	10	4791	0.03467	0.00104	Pasteurella bettyae	1	1	1	1	1	1	-0.00559053
10048	Human	Oral	Digestive system	Supragingival plaque	7	14	8706	0.03068	0	Rothia dentocariosa	4	0.75	0	0.25	0.75	1	-0.00564377
5512	Human	Large intestine	Digestive system	Fecal	5	3	3432	0.03278	0	Bacteroides pyogenes	5	0.8	0	0	1	1	-0.00571612
3396	Human	Large intestine	Digestive system	Fecal	11	16	10747	0.04293	0.00344	Subdoligranulum sp. 4 3 54A2FAA	1	1	1	1	1	1	-0.00612729
3573	Human	Oral	Digestive system	Supragingival plaque	8	21	16671	0.05202	0.00492	Lachnoanaerobaculum saburreum	2	1	0.5	1	1	1	-0.00622482
3015	Human	Oral	Digestive system	tongue dorsum	58	53	43610	0.02657	0.00975	Neisseria sicca	4	0.25	0.75	0.5	0.75	1	-0.00627575
4446	Human	Oral	Digestive system	buccal mucosa	4	4	2427	0.03633	0	Haemophilus haemolyticus	9	0.56	0.11	0.44	0.56	1	-0.00637057
4631	Human	Oral	Digestive system	Supragingival plaque	4	12	7365	0.03691	0	Lautropia mirabilis	1	0	1	1	0	0	-0.00651401
5822	Human	Oral	Digestive system	tongue dorsum	4	5	1515	0.0534	0.00396	Actinomyces sp. S6-Spd3	1	0	0	1	1	1	-0.00663211
5287	Human	Oral	Digestive system	Palatine tonsils	7	36	31452	0.04494	0.00251	Veillonella dispar	1	1	1	0	0	0	-0.00666038
4113	Human	Oral	Digestive system	tongue dorsum	4	12	7311	0.0678	0.00739	Streptococcus oralis	12	0.42	0.25	0.25	0.75	1	-0.00676335
3369	Human	Oral	Digestive system	buccal mucosa	10	61	53794	0.05301	0.00496	Bacteroides fragilis	92	0.78	0.87	0.33	0.65	1	-0.00687665
3604	Human	Large intestine	Digestive system	Fecal	5	10	6699	0.04157	0.00075	Parabacteroides distasonis	9	0.89	0.22	0.11	0.44	1	-0.00713996
3178	Human	Oral	Digestive system	Supragingival plaque	6	6	3522	0.0382	0	Rothia mucilaginosa ATCC 25296	1	0	0	0	0	0	-0.00728003
4466	Human	Vagina	Reproductive system	posterior fornix	4	19	12378	0.04268	0.00024	Lactobacillus crispatus	11	1	0.55	0.18	0.36	1	-0.00770097
5208	Human	Oral	Digestive system	Throat	5	7	4641	0.04582	0.00086	Lachnospiraceae oral taxon 107	1	1	0	0	1	1	-0.00808102
3880	Human	Large intestine	Digestive system	Fecal	4	5	1746	0.04345	0	Clostridium sp. L2-50	1	1	0	0	1	1	-0.0081314
3101	Human	Oral	Digestive system	tongue dorsum	6	7	4320	0.05651	0.00324	Fusobacterium nucleatum	29	0.76	0.48	0.38	0.59	1	-0.00856824
5053	Human	Large intestine	Digestive system	Fecal	4	18	12240	0.04597	0	Bacteroides thetaiotaomicron	2	0.5	0.5	0	0	0	-0.00875462
3788	Human	Vagina	Reproductive system	posterior fornix	5	18	20058	0.0464	0	Lactobacillus jensenii	13	0.92	0	0.08	1	1	-0.00908446
5038	Human	Oral	Digestive system	tongue dorsum	4	6	1611	0.04781	0	Streptococcus oralis	12	0.42	0.25	0.25	0.75	1	-0.00920966
4288	Human	Large intestine	Digestive system	Fecal	6	12	26032	0.04809	0.0005	Bacteroides cellulosilyticus	3	0.67	0.67	0	0.67	1	-0.00922591
3890	Human	Oral	Digestive system	tongue dorsum	4	7	2550	0.06227	0.00314	Streptococcus parasanguinis	9	0.56	0	0.33	0.22	1	-0.00964573
5103	Human	Oral	Digestive system	Supragingival plaque	6	7	6703	0.08018	0.00791	Leptotrichia buccalis	1	0	1	1	1	1	-0.00975201
5141	Human	Oral	Digestive system	Supragingival plaque	4	10	8428	0.07909	0.00712	Propionibacterium propionicum	1	1	0	1	1	1	-0.00982545
3464	Human	Oral	Digestive system	Supragingival plaque	5	15	17601	0.05353	0.00074	Actinomyces viscosus	1	0	1	0	1	1	-0.0101078
5158	Human	Large intestine	Digestive system	Fecal	5	3	4321	0.05912	0.00208	Parabacteroides merdae	3	1	0.33	0	0.67	1	-0.0101502
5186	Human	Oral	Digestive system	tongue dorsum	5	1	1428	0.12213	0.01751	Prevotella nanceiensis	2	1	0	0	0.5	1	-0.0103031
11750	Lab enrichment	Unclassified	Defined media	Unclassified	7	9	5289	0.06097	0.00246	Thermobacillus composti	1	1	1	1	1	1	-0.0106747
4028	Human	Oral	Digestive system	Supragingival plaque	4	24	16437	0.05402	0	Porphyromonas sp. KLE 1280	1	0	0	0	1	1	-0.0107454
4392	Human	Oral	Digestive system	tongue dorsum	4	1	834	0.07494	0.0048	Mogibacterium sp. CM50	1	1	0	0	1	1	-0.0111191
2895	Human	Oral	Digestive system	tongue dorsum	137	154	156460	0.03386	0.02353	Veillonella atypica	3	0.33	0	0.33	0.67	1	-0.011955
4131	Human	Oral	Digestive system	buccal mucosa	5	6	3564	0.06541	0.00056	Actinomyces viscosus	1	0	1	0	1	1	-0.0132258
6774	Aquatic	Alkaline	Non-marine Saline and Alkaline	Sediment	6	7	5742	0.06999	0.00157	Thioalkalivibrio sulfidiphilus	1	0	0	0	1	1	-0.0135719
3025	Human	Large intestine	Digestive system	Fecal	7	2	1092	0.07465	0.00275	Subdoligranulum sp. 4 3 54A2FAA	1	1	1	1	1	1	-0.0137679
3100	Human	Oral	Digestive system	Supragingival plaque	5	1	453	0.09051	0.00442	Fusobacterium nucleatum	29	0.76	0.48	0.38	0.59	1	-0.0155732
2870	Human	Large intestine	Digestive system	Fecal	82	82	63934	0.01686	0.00341	Bacteroides massiliensis	4	1	0.25	0	0.75	1	-0.0155783
10064	Human	Oral	Digestive system	Supragingival plaque	5	9	11796	0.08452	0.00203	Selenomonas sp. oral taxon 892	1	1	0	0	1	1	-0.0164818
3206	Human	Oral	Digestive system	tongue dorsum	6	1	1512	0.0797	0	Haemophilus parainfluenzae	5	0.6	0	0.2	0.6	1	-0.0175433
5028	Human	Oral	Digestive system	Supragingival plaque	4	2	1377	0.09241	0.00145	Selenomonas noxia	2	1	0.5	0	1	1	-0.0187896
3008	Human	Oral	Digestive system	tongue dorsum	7	1	954	0.08403	0	Veillonella atypica	3	0.33	0	0.33	0.67	1	-0.0188376
3038	Human	Oral	Digestive system	Supragingival plaque	4	1	1137	0.09807	0.00176	Lachnoanaerobaculum saburreum	2	1	0.5	1	1	1	-0.0198794
2864	Human	Large intestine	Digestive system	Fecal	128	86	71401	0.00971	0.00273	Bacteroides sp. 2 1 16	1	1	1	1	1	1	-0.024771
