# Supplementary material for: Investigation of recombination-intense viral groups and their genes in the Earth’s virome
Source: Sci Rep. 2018 Jul 31;8:11496. doi: 10.1038/s41598-018-29272-2 (PMC6068154; doi:10.1038/s41598-018-29272-2)
Supplement: Supplementary file 3 — Table S2 [file 41598_2018_29272_MOESM3_ESM.xlsx]

## Sheet: Table S2
	Table S2. Notable recombination-intense genes
orthologous gene ID#	rmin	rmin / nucleotide	nucleotide diversity	length	num samples	host species	description (simplified)	description*	probability*	query length (aa)*	hit length (aa)*	hit in query*	hit in template*
viralgroup2961_group_1	69	0.12568	0.06001	549	28	Streptococcus mitis	tail	Phage major tail protein, TP901-1 family protein	99.8	183	160	3-163	9-170
viralgroup2961_6	168	0.12069	0.01636	1392	16	Streptococcus mitis	portal	Phage portal protein	100	464	392	23-433	13-438
viralgroup2961_group_3	28	0.1098	0.06352	255	29	Streptococcus mitis	tapemeasure	Putative tapemeasure chaperone protein	99.3	85	71	1-71	140-212
viralgroup2961_group_10	78	0.09924	0.08952	786	14	Streptococcus mitis	tapemeasure	Phage tail length tape-measure protein	99.2	262	191	62-260	473-668
viralgroup2959_group_11	32	0.08269	0.05835	387	28	Actinomyces viscosus	others	Gp10	99.9	129	102	13-119	1-112
viralgroup4460_group_4	67	0.04834	0.02675	1386	8	Atopobium sp. ICM42b	capsid	Phage minor capsid protein	100	462	431	19-456	29-478
viralgroup2961_group_9	32	0.09357	0.06211	342	22	Streptococcus mitis	other_structural_protein	Phage gp6-like head-tail connector protein	99.1	114	89	11-102	2-91
viralgroup2890_group_19	51	0.09659	0.08532	528	30	Capnocytophaga granulosa	terminase	Putative terminase, ATPase subunit, gpP-like protein	99.7	176	123	3-155	42-167
viralgroup3707_group_1	136	0.06069	0.0471	2241	10	Atopobium sp. ICM42b	tapemeasure	Putative membrane protein	99.9	747	320	418-738	841-1248
viralgroup3184_group_2	104	0.08081	0.05039	1287	15	Streptococcus mitis	helicase	Replicative DNA helicase	100	429	356	17-378	1-376
viralgroup2961_group_8	35	0.08906	0.08772	393	16	Streptococcus mitis	virion_morphogenesis	Phage virion morphogenesis family protein	99.1	131	116	2-120	4-138
viralgroup3319_2	93	0.0711	0.01557	1308	12	Gemella haemolysans	terminase	Phage terminase large subunit	99.4	436	216	9-236	9-253
viralgroup3776_group_2	39	0.06667	0.09982	585	8	Prevotella denticola	others	IstB-like protein ATP-binding protein	100	195	139	52-194	25-182
viralgroup2959_group_2	120	0.0713	0.01267	1683	28	Actinomyces viscosus	others	N-acetylmuramoyl-L-alanine amidase	100	561	266	229-550	17-302
viralgroup2970_group_10	71	0.07002	0.0719	1014	22	Capnocytophaga sp. CM59	tail	Tail protein D, putative	99.4	338	122	204-327	31-155
viralgroup2890_group_9	41	0.0781	0.08444	525	24	Capnocytophaga granulosa	virion_morphogenesis	Putative phage virion morphogenesis protein	100	175	156	11-169	16-188
viralgroup4460_group_24	39	0.04392	0.04648	888	9	Atopobium sp. ICM42b	capsid	Putative major capsid protein (Fragment)	100	296	207	58-275	1-231
viralgroup3184_group_5	15	0.0625	0.0283	240	14	Streptococcus mitis	others	Glutaredoxin	99.8	80	74	1-77	1-74
viralgroup4460_2	51	0.03119	0.02231	1635	7	Atopobium sp. ICM42b	terminase	PBSX family phage terminase, large subunit	100	545	525	2-541	11-548
viralgroup2890_group_16	93	0.07579	0.06274	1227	30	Capnocytophaga granulosa	tail	Phage tail fiber protein	99.2	409	238	132-407	37-295
viralgroup2959_group_1	141	0.06714	0.00601	2100	29	Actinomyces viscosus	others	Fibronectin, type III	100	700	257	384-665	477-734
viralgroup3184_group_29	46	0.08471	0.09536	543	21	Streptococcus mitis	integrase	Phage integrase family protein	99.8	181	144	34-179	2-151
viralgroup2890_group_11	20	0.07168	0.07875	279	29	Capnocytophaga granulosa	translation	Translation initiation factor IF-2	99.5	93	81	1-82	1-84
viralgroup3707_group_33	81	0.05782	0.07082	1401	9	Atopobium sp. ICM42b	capsid	Phage minor capsid protein	100	467	406	32-458	68-478
viralgroup3576_group_103	75	0.05165	0.06577	1452	9	Mogibacterium sp. CM50	terminase	Phage terminase, large subunit, PBSX family	100	484	442	2-455	4-451
viralgroup3576_group_18	110	0.0503	0.06429	2187	9	Mogibacterium sp. CM50	portal	Portal protein p19	100	729	502	115-638	31-610
viralgroup3184_group_11	23	0.08812	0.11264	261	10	Streptococcus mitis	holin or lysin	Holin	99.3	87	58	5-71	1-58
viralgroup181_group_10	36	0.08571	0.06461	420	19	Propionibacterium acnes	holin or lysin	Holin	99.2	140	65	5-75	2-66
viralgroup2890_group_2	67	0.06816	0.05448	983	27	Capnocytophaga granulosa	others	Phage protein D	100	328	289	19-319	17-321
viralgroup3184_CPH1	33	0.07333	0.07516	450	10	Streptococcus mitis	holin or lysin	Phage holin protein	99.9	150	110	21-130	74-185
viralgroup2970_group_24	119	0.05791	0.05074	2055	16	Capnocytophaga sp. CM59	tapemeasure	TP901 family phage tail tape measure protein	99.7	685	420	21-475	98-533
viralgroup3319_group_7	88	0.05878	0.08159	1497	11	Gemella haemolysans	capsid	Putative minor capsid protein	100	499	360	127-489	1-364
viralgroup3189_group_1	27	0.04891	0.05304	552	9	Leptotrichia goodfellowii	others	Phage XkdN-like protein	99.9	184	139	36-183	15-158
viralgroup3189_group_4	71	0.03242	0.01479	2190	8	Leptotrichia goodfellowii	tapemeasure	Phage tape measure protein	99.8	730	155	572-728	167-336
viralgroup181_group_6	78	0.08228	0.07814	948	21	Propionibacterium acnes	recombinase	Recombinase RecB	100	316	264	7-304	21-295
viralgroup3707_group_3	54	0.04852	0.06244	1113	9	Atopobium sp. ICM42b	capsid	Phage minor capsid protein 2	100	371	329	6-336	11-349
viralgroup2890_group_36	95	0.06258	0.02672	1518	29	Capnocytophaga granulosa	terminase	Terminase (Fragment)	100	506	257	221-498	99-369
viralgroup2890_group_13	124	0.06096	0.05309	2034	26	Capnocytophaga granulosa	tapemeasure	Phage tail tape measure protein, TP901 family	100	678	632	2-677	1-666
viralgroup3707_group_8	56	0.04643	0.06177	1206	8	Atopobium sp. ICM42b	terminase	Putative phage terminase large subunit	100	402	375	12-393	12-451
viralgroup2959_group_26	79	0.05904	0.00838	1338	34	Actinomyces viscosus	portal	Phage portal protein	100	446	411	6-423	12-438
viralgroup3549_group_4	61	0.05083	0.0578	1200	8	Prevotella nanceiensis	tail	Phage tail fiber protein	99.1	400	238	141-391	37-296
viralgroup3600_group_13	13	0.03333	0.04296	390	10	Gemella haemolysans	other_structural_protein	Phage major structural protein	99.8	130	81	2-82	4-86
viralgroup4000_group_9	27	0.0303	0.02656	891	10	Atopobium sp. ICM42b	capsid	Putative capsid protein	100	297	151	139-296	13-163
viralgroup3189_group_20	55	0.05064	0.06929	1086	8	Leptotrichia goodfellowii	baseplate	Phage baseplate protein	100	362	333	4-359	13-360
viralgroup3600_group_1	33	0.04135	0.06424	798	10	Gemella haemolysans	tail	Putative phage tail component, N-terminal domain protein	100	266	253	1-263	1-259
viralgroup3576_group_14	10	0.03788	0.04884	264	8	Mogibacterium sp. CM50	others	Seryl-tRNA synthetase	100	88	71	15-85	3-74
viralgroup3591_group_1	63	0.04031	0.04144	1563	9	Actinomyces gerencseriae	others	Tat pathway signal sequence domain protein	100	521	244	263-515	35-295
viralgroup3549_group_2	83	0.04681	0.05765	1773	8	Prevotella nanceiensis	tapemeasure	Tape measure domain protein	100	591	533	54-589	54-589
viralgroup3189_group_28	32	0.04938	0.0722	648	8	Leptotrichia goodfellowii	others	Putative LysM-like protein	99.6	216	137	2-148	63-205
viralgroup2959_group_30	53	0.05453	0.04084	972	33	Actinomyces viscosus	capsid	Phage capsid family protein	100	324	281	29-322	9-299
viralgroup3707_group_14	41	0.04713	0.07352	870	8	Atopobium sp. ICM42b	tail	Putative phage tail component domain protein	99.5	290	212	35-289	32-248
viralgroup2981_group_41	28	0.06914	0.09286	405	8	Lachnoanaerobaculum saburreum	others	Ribonuclease H	100	135	123	7-132	39-179
viralgroup181_group_2	78	0.0745	0.06464	1047	25	Propionibacterium acnes	others	Calcineurin-like phosphoesterase superfamily domain protein	99.4	349	153	182-344	2-154
viralgroup181_group_4	67	0.07444	0.01851	900	20	Propionibacterium acnes	holin or lysin	Putative endolysin	100	300	285	13-299	1-320
viralgroup181_group_31	98	0.07391	0.00889	1326	23	Propionibacterium acnes	portal	Phage portal protein	100	442	407	2-423	7-435
viralgroup3549_group_37	52	0.05451	0.07266	954	8	Prevotella nanceiensis	tail	Tail protein D	100	318	298	3-312	2-336
viralgroup3319_group_13	22	0.04825	0.05624	456	10	Gemella haemolysans	tail	Phage major tail shaft protein	100	152	145	2-149	136-280
viralgroup3549_group_19	23	0.04675	0.06069	492	8	Prevotella nanceiensis	terminase	Putative terminase, ATPase subunit, gpP-like protein	99.8	164	152	8-162	32-190
viralgroup3591_group_9	130	0.0557	0.07839	2334	7	Actinomyces gerencseriae	others	DNA primase, phage related	100	778	678	3-758	27-817
viralgroup3600_group_18	9	0.024	0.03443	375	10	Gemella haemolysans	tapemeasure	Putative tapemeasure chaperone protein	99.9	125	116	1-117	1-116
viralgroup4000_group_1	51	0.05862	0.0675	870	9	Atopobium sp. ICM42b	portal	Putative portal protein	99.8	290	159	3-169	3-172
viralgroup3836_group_17	97	0.04819	0.07281	2013	7	Oribacterium sinus	portal	Portal protein p19	100	671	503	47-587	28-610
viralgroup3050_group_16	108	0.07709	0.07129	1401	12	Atopobium sp. ICM42b	portal	Phage portal protein	100	467	353	8-371	29-381
viralgroup3189_group_29	18	0.03822	0.05331	471	9	Leptotrichia goodfellowii	portal	Phage portal protein (Fragment)	99.9	157	98	54-151	1-98
viralgroup3445_group_18	39	0.03693	0.06008	1056	9	Streptococcus mitis	baseplate	Phage baseplate protein	100	352	331	5-350	14-365
viralgroup4484_group_3	22	0.04671	0.09299	471	6	Lachnospiraceae bacterium oral taxon 082	capsid	Minor capsid family protein	99.6	157	97	20-153	16-112
viralgroup3445_group_14	28	0.0306	0.04512	915	10	Streptococcus mitis	capsid	Major capsid protein	100	305	279	7-304	5-285
viralgroup3358_group_1	173	0.05593	0.07952	3093	10	Streptococcus gordonii	tapemeasure	Phage tail tape measure protein, TP901 family	100	1031	547	1-672	1-661
viralgroup3591_group_49	32	0.0415	0.0567	771	7	Actinomyces gerencseriae	recombinase	RecA/RadA recombinase	99.6	257	158	22-200	23-187
viralgroup3600_group_6	25	0.02402	0.04083	1041	8	Gemella haemolysans	capsid	Capsid protein	100	347	265	69-345	64-344
viralgroup3445_group_24	38	0.0296	0.04534	1284	11	Streptococcus mitis	tail	Phage tail sheath protein	100	428	266	149-426	58-353
viralgroup3358_group_2	31	0.0427	0.05727	726	10	Streptococcus gordonii	tail	Phage tail family protein	100	242	223	5-241	2-233
viralgroup3591_group_30	280	0.04281	0.06087	6540	9	Actinomyces gerencseriae	tapemeasure	Phage tail tape measure protein, TP901 family	100	2180	473	232-729	168-656
viralgroup181_group_7	52	0.06878	0.04999	756	22	Propionibacterium acnes	others	Gp10	99.9	252	188	46-251	44-255
viralgroup3189_group_30	52	0.03966	0.06344	1311	9	Leptotrichia goodfellowii	portal	Phage portal protein (Fragment)	100	437	252	19-275	1-261
viralgroup3549_group_8	52	0.05702	0.08333	912	7	Prevotella nanceiensis	capsid	Capsid protein	100	304	266	2-292	5-279
viralgroup3776_group_6	20	0.03454	0.05126	579	8	Prevotella denticola	others	DnaD and phage-associated domain protein	99.5	193	72	105-180	186-259
viralgroup3050_group_10	51	0.05782	0.03893	882	12	Atopobium sp. ICM42b	capsid	Phage major capsid protein, HK97 family	99.6	294	262	13-292	65-341
viralgroup3319_group_8	38	0.04279	0.08052	888	8	Gemella haemolysans	capsid	Phage major capsid protein	100	296	295	1-295	1-299
viralgroup3915_group_3	29	0.03428	0.0518	846	8	Gemella haemolysans	capsid	Major capsid protein	100	282	266	1-279	6-277
viralgroup3319_group_3	24	0.04211	0.05716	570	11	Gemella haemolysans	other_structural_protein	Scaffold protein	100	190	172	3-184	2-180
viralgroup3200_group_9	116	0.04907	0.05991	2364	11	Streptococcus oligofermentans	conjugal transfer	Conjugal transfer ATPase TrbE	100	788	705	25-775	9-757
viralgroup4484_group_4	24	0.04188	0.0904	573	6	Lachnospiraceae bacterium oral taxon 082	other_structural_protein	Phage minor structural protein GP20	100	191	185	1-186	17-211
viralgroup3776_group_13	34	0.03632	0.08639	936	7	Prevotella denticola	others	Phage nucleotide-binding protein	100	312	197	1-198	1-219
viralgroup3358_group_6	24	0.01386	0.01009	1731	6	Streptococcus gordonii	terminase	Terminase (Fragment)	100	577	137	423-563	30-168
viralgroup3836_group_66	59	0.04106	0.07105	1437	7	Oribacterium sinus	terminase	Phage terminase, large subunit, PBSX family	100	479	439	2-453	4-448
viralgroup3050_group_24	32	0.06926	0.0689	462	9	Atopobium sp. ICM42b	tail	Baseplate wedge subunit and tail pin	99.4	154	80	22-101	142-225
viralgroup3915_group_18	17	0.03276	0.04308	519	8	Gemella haemolysans	tail	Tail component protein	99.9	173	139	5-171	10-152
viralgroup3200_group_4	92	0.05011	0.07742	1836	11	Streptococcus oligofermentans	conjugal transfer	Conjugal transfer coupling protein TraG	100	612	457	89-568	102-595
#assigned by the Roary pipeline
*obtained by hhblits using uniprot20_2016_02 database
