# Supplementary material for: Investigation of recombination-intense viral groups and their genes in the Earth’s virome
Source: Sci Rep. 2018 Jul 31;8:11496. doi: 10.1038/s41598-018-29272-2 (PMC6068154; doi:10.1038/s41598-018-29272-2)
Supplement: Supplementary file 4 — Table S3 [file 41598_2018_29272_MOESM4_ESM.xlsx]

## Sheet: TableS3_scaffolds
	Table S3. Scaffolds.
viralgroup	taxonid	scaffold_id	length_bp	VPFs_percent	host_bacteria
3050	7000000063	SRS015057_WUGC_scaffold_57467	16475	52	Atopobium_sp._ICM42b
3050	7000000163	C2396935	15386	50	Atopobium_sp._ICM42b
3050	7000000222	SRS057539_LANL_scaffold_43726	16215	54	Atopobium_sp._ICM42b
3050	7000000283	SRS011086_Baylor_scaffold_32565	14563	57	Atopobium_sp._ICM42b
3050	7000000321	SRS013234_Baylor_scaffold_32981	9567	66	Atopobium_sp._ICM42b
3050	7000000342	C3054470	17239	45	Atopobium_sp._ICM42b
3050	7000000422	SRS057791_LANL_scaffold_11279	9649	50	Atopobium_sp._ICM42b
3050	7000000504	C2721649	14460	47	Atopobium_sp._ICM42b
3050	7000000508	C3714726	12164	56	Atopobium_sp._ICM42b
3050	7000000663	SRS016319_WUGC_scaffold_54144	17235	54	Atopobium_sp._ICM42b
3050	7000000696	SRS024637_LANL_scaffold_9628	16548	60	Atopobium_sp._ICM42b
3050	7000000727	SRS014470_WUGC_scaffold_47272	15230	60	Atopobium_sp._ICM42b
181	3300001680	KiloMoana_10001997	13764	69	Propionibacterium_acnes
181	3300001680	KiloMoana_10005144	7793	72	Propionibacterium_acnes
181	3300001681	Abe_10000965	14770	73	Propionibacterium_acnes
181	3300001681	Abe_10001558	11581	73	Propionibacterium_acnes
181	3300003167	JGI25826J46367_100306	5083	80	Propionibacterium_acnes
181	3300003168	JGI25828J46368_100014	17736	69	Propionibacterium_acnes
181	3300003168	JGI25828J46368_100046	11684	80	Propionibacterium_acnes
181	3300003340	JGI25827J50174_100034	17676	69	Propionibacterium_acnes
181	3300003340	JGI25827J50174_100107	10767	84	Propionibacterium_acnes
181	7000000023	SRS013876_WUGC_scaffold_979	15722	73	Propionibacterium_acnes
181	7000000137	C113049	20310	78	Propionibacterium_acnes
181	7000000141	C181214	11440	77	Propionibacterium_acnes
181	7000000141	C181218	14283	81	Propionibacterium_acnes
181	7000000153	C117393	9966	88	Propionibacterium_acnes
181	7000000153	C117395	17390	76	Propionibacterium_acnes
181	7000000166	C142460	9218	91	Propionibacterium_acnes
181	7000000169	C94143	6480	83	Propionibacterium_acnes
181	7000000169	C94145	13482	92	Propionibacterium_acnes
181	7000000173	C103729	7107	83	Propionibacterium_acnes
181	7000000196	C114439	6364	100	Propionibacterium_acnes
181	7000000196	C114441	8186	75	Propionibacterium_acnes
181	7000000198	C763174	5537	80	Propionibacterium_acnes
181	7000000198	SRS024482_LANL_scaffold_6359	6535	88	Propionibacterium_acnes
181	7000000206	C80549	6155	100	Propionibacterium_acnes
181	7000000206	C80553	7997	91	Propionibacterium_acnes
181	7000000209	SRS011397_Baylor_scaffold_2646	14936	77	Propionibacterium_acnes
181	7000000209	SRS011397_Baylor_scaffold_2696	14401	65	Propionibacterium_acnes
181	7000000273	C180527	5674	80	Propionibacterium_acnes
181	7000000314	SRS014682_WUGC_scaffold_1767	29821	73	Propionibacterium_acnes
181	7000000384	SRS020232_Baylor_scaffold_1131	29596	78	Propionibacterium_acnes
181	7000000413	SRS019986_Baylor_scaffold_1889	6839	46	Propionibacterium_acnes
181	7000000427	C122896	13324	81	Propionibacterium_acnes
181	7000000458	SRS045606_WUGC_scaffold_28723	6473	100	Propionibacterium_acnes
181	7000000458	SRS045606_WUGC_scaffold_28790	9294	72	Propionibacterium_acnes
181	7000000473	C173559	5556	100	Propionibacterium_acnes
181	7000000473	C173561	18319	76	Propionibacterium_acnes
181	7000000476	SRS058213_LANL_scaffold_5542	6373	77	Propionibacterium_acnes
181	7000000476	SRS058213_LANL_scaffold_7472	6671	70	Propionibacterium_acnes
181	7000000487	C349042	6217	81	Propionibacterium_acnes
181	7000000487	C349170	8563	83	Propionibacterium_acnes
181	7000000529	SRS017820_Baylor_scaffold_685	6141	88	Propionibacterium_acnes
181	7000000548	C472961	6800	75	Propionibacterium_acnes
181	7000000566	SRS047225_LANL_scaffold_951	29395	76	Propionibacterium_acnes
181	7000000578	SRS054061_LANL_scaffold_3862	11245	73	Propionibacterium_acnes
181	7000000578	SRS054061_LANL_scaffold_4114	12224	85	Propionibacterium_acnes
181	7000000588	C127165	10114	84	Propionibacterium_acnes
181	7000000588	C127167	11421	69	Propionibacterium_acnes
181	7000000620	C141428	8127	80	Propionibacterium_acnes
181	7000000620	C141520	15192	77	Propionibacterium_acnes
181	7000000629	C178456	9861	76	Propionibacterium_acnes
181	7000000642	C137585	7157	100	Propionibacterium_acnes
181	7000000642	SRS016553_Baylor_scaffold_86	10934	85	Propionibacterium_acnes
181	7000000679	SRS018981_WUGC_scaffold_2305	7464	71	Propionibacterium_acnes
181	7000000711	C231906	5102	71	Propionibacterium_acnes
2961	7000000101	C1757495	7236	77	Streptococcus_mitis
2961	7000000130	SRS062540_LANL_scaffold_36374	28626	61	Streptococcus_mitis
2961	7000000140	SRS044373_WUGC_scaffold_34324	12142	82	Streptococcus_mitis
2961	7000000140	SRS044373_WUGC_scaffold_49726	6265	35	Streptococcus_mitis
2961	7000000147	C1909256	5006	81	Streptococcus_mitis
2961	7000000148	C2758668	10784	82	Streptococcus_mitis
2961	7000000185	SRS017120_Baylor_scaffold_38714	6524	80	Streptococcus_mitis
2961	7000000253	SRS054569_LANL_scaffold_6918	16362	76	Streptococcus_mitis
2961	7000000268	SRS017533_Baylor_scaffold_50606	5492	83	Streptococcus_mitis
2961	7000000268	SRS017533_Baylor_scaffold_56004	12584	72	Streptococcus_mitis
2961	7000000292	SRS023958_Baylor_scaffold_126	7260	50	Streptococcus_mitis
2961	7000000312	SRS014684_WUGC_scaffold_39245	6827	70	Streptococcus_mitis
2961	7000000342	SRS021954_Baylor_scaffold_44841	10787	85	Streptococcus_mitis
2961	7000000342	SRS021954_Baylor_scaffold_56748	6285	85	Streptococcus_mitis
2961	7000000389	SRS017439_Baylor_scaffold_2465	5808	62	Streptococcus_mitis
2961	7000000389	SRS017439_Baylor_scaffold_9664	11293	81	Streptococcus_mitis
2961	7000000391	SRS018329_Baylor_scaffold_1377	9008	80	Streptococcus_mitis
2961	7000000402	SRS024580_LANL_scaffold_8066	5268	83	Streptococcus_mitis
2961	7000000422	SRS057791_LANL_scaffold_4709	6913	100	Streptococcus_mitis
2961	7000000445	SRS045262_WUGC_scaffold_14373	11585	84	Streptococcus_mitis
2961	7000000496	SRS057692_LANL_scaffold_15683	8702	76	Streptococcus_mitis
2961	7000000496	SRS057692_LANL_scaffold_42918	5809	62	Streptococcus_mitis
2961	7000000506	SRS021986_Baylor_scaffold_128	11008	85	Streptococcus_mitis
2961	7000000506	SRS021986_Baylor_scaffold_451	5246	83	Streptococcus_mitis
2961	7000000528	C1351374	11518	85	Streptococcus_mitis
2961	7000000530	C362513	10819	84	Streptococcus_mitis
2961	7000000551	SRS021473_Baylor_scaffold_6340	20621	72	Streptococcus_mitis
2961	7000000576	SRS022621_Baylor_scaffold_36998	12719	76	Streptococcus_mitis
2961	7000000583	SRS019974_Baylor_scaffold_57936	6849	81	Streptococcus_mitis
2961	7000000592	C2674667	5523	83	Streptococcus_mitis
2961	7000000595	SRS019026_WUGC_scaffold_18641	7481	70	Streptococcus_mitis
2961	7000000618	SRS062544_LANL_scaffold_11414	14683	57	Streptococcus_mitis
2961	7000000631	SRS050029_WUGC_scaffold_4771	8027	76	Streptococcus_mitis
2961	7000000643	SRS018359_Baylor_scaffold_448	15045	89	Streptococcus_mitis
2961	7000000687	SRS053854_LANL_scaffold_33829	5120	83	Streptococcus_mitis
2961	7000000687	SRS053854_LANL_scaffold_34592	8638	90	Streptococcus_mitis
2961	7000000704	C282746	15055	88	Streptococcus_mitis
2961	7000000716	SRS044662_LANL_scaffold_13961	9280	85	Streptococcus_mitis
2961	7000000737	SRS050669_LANL_scaffold_33268	17199	66	Streptococcus_mitis
4000	7000000042	SRS023835_Baylor_scaffold_54721	10044	66	Atopobium_sp._ICM42b
4000	7000000042	SRS023835_Baylor_scaffold_58490	6820	83	Atopobium_sp._ICM42b
4000	7000000194	SRS022077_Baylor_scaffold_54669	11420	61	Atopobium_sp._ICM42b
4000	7000000286	SRS024081_LANL_scaffold_75520	10179	61	Atopobium_sp._ICM42b
4000	7000000331	C4829379	6899	71	Atopobium_sp._ICM42b
4000	7000000351	SRS047219_WUGC_scaffold_61474	23433	55	Atopobium_sp._ICM42b
4000	7000000408	SRS056323_LANL_scaffold_47286	13175	55	Atopobium_sp._ICM42b
4000	7000000462	SRS012279_Baylor_scaffold_49816	8973	69	Atopobium_sp._ICM42b
4000	7000000480	SRS015209_WUGC_scaffold_49138	20425	60	Atopobium_sp._ICM42b
4000	7000000503	SRS053603_LANL_scaffold_82425	20648	60	Atopobium_sp._ICM42b
4000	7000000550	SRS075404_LANL_scaffold_27850	25048	51	Atopobium_sp._ICM42b
4000	7000000576	SRS022621_Baylor_scaffold_78436	8971	83	Atopobium_sp._ICM42b
4000	7000000671	SRS022143_LANL_scaffold_35008	16846	65	Atopobium_sp._ICM42b
3707	7000000041	SRS013705_Baylor_scaffold_103303	27904	30	Atopobium_sp._ICM42b
3707	7000000127	C2825795	27882	31	Atopobium_sp._ICM42b
3707	7000000130	SRS062540_LANL_scaffold_27306	13041	33	Atopobium_sp._ICM42b
3707	7000000351	SRS047219_WUGC_scaffold_61852	27685	35	Atopobium_sp._ICM42b
3707	7000000386	C2317446	12068	56	Atopobium_sp._ICM42b
3707	7000000408	SRS056323_LANL_scaffold_47976	18851	50	Atopobium_sp._ICM42b
3707	7000000440	SRS015797_WUGC_scaffold_41037	17275	47	Atopobium_sp._ICM42b
3707	7000000511	SRS018591_WUGC_scaffold_44837	19692	41	Atopobium_sp._ICM42b
3707	7000000663	C4025367	9073	50	Atopobium_sp._ICM42b
3707	7000000671	SRS022143_LANL_scaffold_37788	12070	40	Atopobium_sp._ICM42b
3707	7000000671	SRS022143_LANL_scaffold_40321	13296	31	Atopobium_sp._ICM42b
3707	7000000687	SRS053854_LANL_scaffold_25466	13963	27	Atopobium_sp._ICM42b
3319	7000000113	SRS013946_WUGC_scaffold_15265	25850	56	Gemella_haemolysans
3319	7000000253	SRS054569_LANL_scaffold_9765	6611	75	Gemella_haemolysans
3319	7000000350	C891207	6081	66	Gemella_haemolysans
3319	7000000350	C891271	17540	76	Gemella_haemolysans
3319	7000000420	C1548537	6413	85	Gemella_haemolysans
3319	7000000445	SRS045262_WUGC_scaffold_14448	18065	77	Gemella_haemolysans
3319	7000000469	SRS015440_WUGC_scaffold_47991	25384	61	Gemella_haemolysans
3319	7000000533	C804467	11567	87	Gemella_haemolysans
3319	7000000558	C626634	16896	85	Gemella_haemolysans
3319	7000000577	C2201261	10469	78	Gemella_haemolysans
3319	7000000614	C1507463	11060	86	Gemella_haemolysans
3319	7000000738	SRS015470_WUGC_scaffold_19565	17152	65	Gemella_haemolysans
3319	7000000738	SRS015470_WUGC_scaffold_41499	11160	52	Gemella_haemolysans
3319	7000000744	SRS015436_WUGC_scaffold_3932	7334	46	Gemella_haemolysans
3319	7000000747	SRS016196_WUGC_scaffold_3992	34281	60	Gemella_haemolysans
3591	7000000018	SRS022725_LANL_scaffold_26648	55170	66	Actinomyces_gerencseriae
3591	7000000026	SRS011255_Baylor_scaffold_42823	57345	67	Actinomyces_gerencseriae
3591	7000000411	SRS042984_LANL_scaffold_63702	56812	68	Actinomyces_gerencseriae
3591	7000000443	SRS058808_LANL_scaffold_54123	57313	68	Actinomyces_gerencseriae
3591	7000000472	SRS051244_LANL_scaffold_61253	53552	69	Actinomyces_gerencseriae
3591	7000000507	SRS018443_Baylor_scaffold_27142	42949	71	Actinomyces_gerencseriae
3591	7000000518	SRS024649_LANL_scaffold_54153	27263	79	Actinomyces_gerencseriae
3591	7000000651	SRS063932_LANL_scaffold_73074	56636	68	Actinomyces_gerencseriae
3591	7000000667	C2848305	34444	68	Actinomyces_gerencseriae
2890	7000000005	SRS022536_LANL_scaffold_105602	14187	47	Capnocytophaga_granulosa
2890	7000000005	SRS022536_LANL_scaffold_33414	18320	35	Capnocytophaga_granulosa
2890	7000000016	SRS023538_Baylor_scaffold_39629	17784	41	Capnocytophaga_granulosa
2890	7000000018	SRS022725_LANL_scaffold_50725	22918	42	Capnocytophaga_granulosa
2890	7000000026	SRS011255_Baylor_scaffold_23243	34416	24	Capnocytophaga_granulosa
2890	7000000044	SRS013170_Baylor_scaffold_37382	17023	39	Capnocytophaga_granulosa
2890	7000000046	C3682466	12447	41	Capnocytophaga_granulosa
2890	7000000084	C2228715	6415	62	Capnocytophaga_granulosa
2890	7000000095	SRS018975_WUGC_scaffold_41313	16600	42	Capnocytophaga_granulosa
2890	7000000115	SRS055378_LANL_scaffold_76780	16900	40	Capnocytophaga_granulosa
2890	7000000119	SRS023964_Baylor_scaffold_8588	19693	42	Capnocytophaga_granulosa
2890	7000000208	SRS011126_Baylor_scaffold_66272	16184	42	Capnocytophaga_granulosa
2890	7000000230	C3477538	9294	50	Capnocytophaga_granulosa
2890	7000000240	SRS015762_WUGC_scaffold_4787	14985	31	Capnocytophaga_granulosa
2890	7000000244	SRS016575_Baylor_scaffold_19868	23889	31	Capnocytophaga_granulosa
2890	7000000261	SRS016043_WUGC_scaffold_15901	25058	44	Capnocytophaga_granulosa
2890	7000000274	SRS052876_LANL_scaffold_36360	16335	47	Capnocytophaga_granulosa
2890	7000000286	SRS024081_LANL_scaffold_13320	23746	45	Capnocytophaga_granulosa
2890	7000000315	SRS013723_Baylor_scaffold_74980	14508	33	Capnocytophaga_granulosa
2890	7000000346	SRS016360_Baylor_scaffold_5072	17589	40	Capnocytophaga_granulosa
2890	7000000369	SRS047100_WUGC_scaffold_44244	13892	33	Capnocytophaga_granulosa
2890	7000000371	SRS047113_LANL_scaffold_78985	11411	42	Capnocytophaga_granulosa
2890	7000000377	SRS053584_LANL_scaffold_12198	21591	43	Capnocytophaga_granulosa
2890	7000000400	C5228753	11197	38	Capnocytophaga_granulosa
2890	7000000462	C2764871	16919	38	Capnocytophaga_granulosa
2890	7000000514	SRS024561_LANL_scaffold_35705	14984	44	Capnocytophaga_granulosa
2890	7000000518	SRS024649_LANL_scaffold_19501	32495	31	Capnocytophaga_granulosa
2890	7000000574	SRS017691_Baylor_scaffold_77519	15930	35	Capnocytophaga_granulosa
2890	7000000575	SRS017227_Baylor_scaffold_13660	12661	43	Capnocytophaga_granulosa
2890	7000000615	SRS019591_WUGC_scaffold_29441	35751	35	Capnocytophaga_granulosa
2890	7000000651	SRS063932_LANL_scaffold_55218	10068	40	Capnocytophaga_granulosa
2890	7000000654	SRS015899_WUGC_scaffold_2363	10795	38	Capnocytophaga_granulosa
2890	7000000676	SRS018665_WUGC_scaffold_34933	17712	36	Capnocytophaga_granulosa
2959	7000000033	SRS019333_WUGC_scaffold_16412	43587	33	Actinomyces_viscosus
2959	7000000044	SRS013170_Baylor_scaffold_32360	44009	31	Actinomyces_viscosus
2959	7000000048	SRS055401_LANL_scaffold_37133	40843	37	Actinomyces_viscosus
2959	7000000065	C1681852	11450	41	Actinomyces_viscosus
2959	7000000074	SRS065099_LANL_scaffold_12364	41410	32	Actinomyces_viscosus
2959	7000000095	C1847064	9412	30	Actinomyces_viscosus
2959	7000000095	SRS018975_WUGC_scaffold_49577	21963	45	Actinomyces_viscosus
2959	7000000096	SRS058186_LANL_scaffold_3043	35333	45	Actinomyces_viscosus
2959	7000000110	SRS011098_Baylor_scaffold_45334	24907	33	Actinomyces_viscosus
2959	7000000110	SRS011098_Baylor_scaffold_45639	18358	37	Actinomyces_viscosus
2959	7000000119	SRS023964_Baylor_scaffold_15909	44523	33	Actinomyces_viscosus
2959	7000000152	SRS063287_LANL_scaffold_18685	42636	37	Actinomyces_viscosus
2959	7000000190	SRS018337_Baylor_scaffold_11004	22663	37	Actinomyces_viscosus
2959	7000000190	SRS018337_Baylor_scaffold_17078	8753	42	Actinomyces_viscosus
2959	7000000208	SRS011126_Baylor_scaffold_57729	16408	52	Actinomyces_viscosus
2959	7000000208	SRS011126_Baylor_scaffold_75717	16244	32	Actinomyces_viscosus
2959	7000000219	SRS043018_WUGC_scaffold_65060	27075	43	Actinomyces_viscosus
2959	7000000241	SRS015064_WUGC_scaffold_25545	43339	32	Actinomyces_viscosus
2959	7000000285	SRS023595_Baylor_scaffold_16816	21769	33	Actinomyces_viscosus
2959	7000000301	SRS016092_WUGC_scaffold_2785	42076	34	Actinomyces_viscosus
2959	7000000309	SRS075410_LANL_scaffold_19003	6235	83	Actinomyces_viscosus
2959	7000000309	SRS075410_LANL_scaffold_25088	13327	42	Actinomyces_viscosus
2959	7000000309	SRS075410_LANL_scaffold_5272	11877	24	Actinomyces_viscosus
2959	7000000345	SRS015921_WUGC_scaffold_10131	35155	39	Actinomyces_viscosus
2959	7000000363	SRS015947_WUGC_scaffold_18065	15064	50	Actinomyces_viscosus
2959	7000000363	SRS015947_WUGC_scaffold_23268	20552	33	Actinomyces_viscosus
2959	7000000426	SRS043239_WUGC_scaffold_41578	9670	50	Actinomyces_viscosus
2959	7000000443	SRS058808_LANL_scaffold_13795	30054	27	Actinomyces_viscosus
2959	7000000468	SRS077738_LANL_scaffold_5351	32201	44	Actinomyces_viscosus
2959	7000000479	SRS015803_WUGC_scaffold_8827	8949	55	Actinomyces_viscosus
2959	7000000482	SRS016541_Baylor_scaffold_36324	15403	44	Actinomyces_viscosus
2959	7000000494	SRS021477_Baylor_scaffold_6599	37785	34	Actinomyces_viscosus
2959	7000000536	SRS064493_LANL_scaffold_22430	42016	34	Actinomyces_viscosus
2959	7000000552	C837880	12230	53	Actinomyces_viscosus
2959	7000000552	SRS075406_LANL_scaffold_6103	8479	27	Actinomyces_viscosus
2959	7000000612	SRS023841_Baylor_scaffold_25586	12264	42	Actinomyces_viscosus
2959	7000000615	SRS019591_WUGC_scaffold_24902	40765	36	Actinomyces_viscosus
2959	7000000622	SRS077736_LANL_scaffold_38014	35342	38	Actinomyces_viscosus
2959	7000000635	SRS015063_WUGC_scaffold_32453	22913	46	Actinomyces_viscosus
2959	7000000654	SRS015899_WUGC_scaffold_42862	9877	53	Actinomyces_viscosus
2959	7000000664	SRS053630_LANL_scaffold_8784	44374	36	Actinomyces_viscosus
2959	7000000678	C703124	7410	38	Actinomyces_viscosus
2959	7000000678	C703148	15848	50	Actinomyces_viscosus
2959	7000000682	SRS019587_WUGC_scaffold_7538	15729	30	Actinomyces_viscosus
2959	7000000682	SRS019587_WUGC_scaffold_8429	16025	40	Actinomyces_viscosus
2959	7000000692	SRS019980_Baylor_scaffold_3344	42589	35	Actinomyces_viscosus
2959	7000000704	SRS056157_LANL_scaffold_7799	42145	36	Actinomyces_viscosus
3549	7000000029	SRS042131_WUGC_scaffold_43282	9978	58	Prevotella_nanceiensis
3549	7000000029	SRS042131_WUGC_scaffold_62729	8711	38	Prevotella_nanceiensis
3549	7000000194	C2586355	27467	50	Prevotella_nanceiensis
3549	7000000195	SRS017209_Baylor_scaffold_8837	35622	40	Prevotella_nanceiensis
3549	7000000207	SRS011243_Baylor_scaffold_673	35121	34	Prevotella_nanceiensis
3549	7000000270	C6998531	7844	41	Prevotella_nanceiensis
3549	7000000342	C3054496	22873	54	Prevotella_nanceiensis
3549	7000000523	C2217171	23253	51	Prevotella_nanceiensis
3549	7000000618	SRS062544_LANL_scaffold_46447	12045	50	Prevotella_nanceiensis
3184	7000000001	SRS022530_LANL_scaffold_36223	6332	66	Streptococcus_mitis
3184	7000000018	SRS022725_LANL_scaffold_116648	18007	27	Streptococcus_mitis
3184	7000000018	SRS022725_LANL_scaffold_54994	12839	70	Streptococcus_mitis
3184	7000000025	SRS023617_Baylor_scaffold_74440	9499	80	Streptococcus_mitis
3184	7000000029	SRS042131_WUGC_scaffold_63169	13445	82	Streptococcus_mitis
3184	7000000042	C3868402	6107	91	Streptococcus_mitis
3184	7000000057	SRS013818_Baylor_scaffold_32412	15781	71	Streptococcus_mitis
3184	7000000086	SRS049147_LANL_scaffold_37715	6953	78	Streptococcus_mitis
3184	7000000099	C3298927	8483	92	Streptococcus_mitis
3184	7000000125	SRS015941_WUGC_scaffold_67038	27724	47	Streptococcus_mitis
3184	7000000159	SRS063288_LANL_scaffold_3996	13575	17	Streptococcus_mitis
3184	7000000159	SRS063288_LANL_scaffold_4086	7099	85	Streptococcus_mitis
3184	7000000185	SRS017120_Baylor_scaffold_77258	12511	17	Streptococcus_mitis
3184	7000000185	SRS017120_Baylor_scaffold_81774	16027	63	Streptococcus_mitis
3184	7000000194	SRS022077_Baylor_scaffold_7852	25305	43	Streptococcus_mitis
3184	7000000250	SRS016086_WUGC_scaffold_16943	10816	57	Streptococcus_mitis
3184	7000000250	SRS016086_WUGC_scaffold_26060	6982	83	Streptococcus_mitis
3184	7000000293	SRS023352_LANL_scaffold_79881	8488	85	Streptococcus_mitis
3184	7000000312	SRS014684_WUGC_scaffold_44219	15472	66	Streptococcus_mitis
3184	7000000349	SRS047210_WUGC_scaffold_30093	13179	73	Streptococcus_mitis
3184	7000000367	C3277390	6051	77	Streptococcus_mitis
3184	7000000374	SRS016342_Baylor_scaffold_53376	6450	85	Streptococcus_mitis
3184	7000000389	SRS017439_Baylor_scaffold_26805	9736	50	Streptococcus_mitis
3184	7000000402	SRS024580_LANL_scaffold_18492	6601	88	Streptococcus_mitis
3184	7000000408	SRS056323_LANL_scaffold_48623	5325	90	Streptococcus_mitis
3184	7000000422	SRS057791_LANL_scaffold_17865	17363	50	Streptococcus_mitis
3184	7000000436	SRS015644_WUGC_scaffold_42919	23482	52	Streptococcus_mitis
3184	7000000442	SRS051791_LANL_scaffold_55653	27818	45	Streptococcus_mitis
3184	7000000496	SRS057692_LANL_scaffold_54622	23450	58	Streptococcus_mitis
3184	7000000508	SRS018739_WUGC_scaffold_60371	22784	55	Streptococcus_mitis
3184	7000000510	SRS053917_LANL_scaffold_20966	32928	38	Streptococcus_mitis
3184	7000000511	SRS018591_WUGC_scaffold_25563	22252	54	Streptococcus_mitis
3184	7000000523	SRS019126_WUGC_scaffold_20962	30623	46	Streptococcus_mitis
3184	7000000524	C1677881	10237	85	Streptococcus_mitis
3184	7000000527	C5922198	5219	90	Streptococcus_mitis
3184	7000000550	SRS075404_LANL_scaffold_64978	8000	76	Streptococcus_mitis
3184	7000000554	C2182347	11165	81	Streptococcus_mitis
3184	7000000564	C3018843	6475	78	Streptococcus_mitis
3184	7000000571	C3361237	10327	20	Streptococcus_mitis
3184	7000000593	SRS011140_Baylor_scaffold_53988	27581	45	Streptococcus_mitis
3184	7000000608	SRS024375_LANL_scaffold_9806	20639	51	Streptococcus_mitis
3184	7000000615	SRS019591_WUGC_scaffold_35473	21005	41	Streptococcus_mitis
3184	7000000665	C2060123	8916	55	Streptococcus_mitis
3184	7000000671	SRS022143_LANL_scaffold_91566	21376	52	Streptococcus_mitis
3184	7000000681	C2420527	5095	83	Streptococcus_mitis
3184	7000000681	C2420789	5389	90	Streptococcus_mitis
3184	7000000727	SRS014470_WUGC_scaffold_48080	8216	84	Streptococcus_mitis
2970	7000000005	SRS022536_LANL_scaffold_115840	33583	38	Capnocytophaga_sp._CM59
2970	7000000009	SRS018300_Baylor_scaffold_7534	52418	29	Capnocytophaga_sp._CM59
2970	7000000044	SRS013170_Baylor_scaffold_44060	10256	50	Capnocytophaga_sp._CM59
2970	7000000095	SRS018975_WUGC_scaffold_49515	23802	45	Capnocytophaga_sp._CM59
2970	7000000119	SRS023964_Baylor_scaffold_66104	17106	50	Capnocytophaga_sp._CM59
2970	7000000126	SRS043772_WUGC_scaffold_45002	17726	46	Capnocytophaga_sp._CM59
2970	7000000175	SRS017445_Baylor_scaffold_39438	6682	77	Capnocytophaga_sp._CM59
2970	7000000176	SRS016200_WUGC_scaffold_2759	12000	56	Capnocytophaga_sp._CM59
2970	7000000203	SRS024441_LANL_scaffold_56408	7686	54	Capnocytophaga_sp._CM59
2970	7000000214	SRS015158_WUGC_scaffold_48064	13300	52	Capnocytophaga_sp._CM59
2970	7000000226	SRS014578_WUGC_scaffold_6268	13254	50	Capnocytophaga_sp._CM59
2970	7000000228	SRS022602_Baylor_scaffold_89247	25232	45	Capnocytophaga_sp._CM59
2970	7000000247	SRS063999_LANL_scaffold_53281	15553	60	Capnocytophaga_sp._CM59
2970	7000000247	SRS063999_LANL_scaffold_67189	14525	55	Capnocytophaga_sp._CM59
2970	7000000274	SRS052876_LANL_scaffold_56707	16368	50	Capnocytophaga_sp._CM59
2970	7000000326	SRS013879_WUGC_scaffold_46653	9507	38	Capnocytophaga_sp._CM59
2970	7000000346	SRS016360_Baylor_scaffold_44486	38188	38	Capnocytophaga_sp._CM59
2970	7000000358	SRS015989_WUGC_scaffold_22498	22432	50	Capnocytophaga_sp._CM59
2970	7000000396	SRS049268_LANL_scaffold_28242	7033	60	Capnocytophaga_sp._CM59
2970	7000000396	SRS049268_LANL_scaffold_4600	13712	36	Capnocytophaga_sp._CM59
2970	7000000440	SRS015797_WUGC_scaffold_35675	20278	51	Capnocytophaga_sp._CM59
2970	7000000447	SRS013949_WUGC_scaffold_15015	12976	40	Capnocytophaga_sp._CM59
2970	7000000447	SRS013949_WUGC_scaffold_57962	6364	77	Capnocytophaga_sp._CM59
2970	7000000454	SRS015755_WUGC_scaffold_33028	23291	45	Capnocytophaga_sp._CM59
2970	7000000457	SRS024447_LANL_scaffold_2843	7766	54	Capnocytophaga_sp._CM59
2970	7000000501	SRS047265_WUGC_scaffold_22609	7939	55	Capnocytophaga_sp._CM59
2970	7000000510	SRS053917_LANL_scaffold_38774	7662	54	Capnocytophaga_sp._CM59
2970	7000000510	SRS053917_LANL_scaffold_52465	10225	38	Capnocytophaga_sp._CM59
2970	7000000510	SRS053917_LANL_scaffold_7983	14185	45	Capnocytophaga_sp._CM59
2970	7000000534	SRS019128_WUGC_scaffold_56209	15591	52	Capnocytophaga_sp._CM59
2970	7000000615	SRS019591_WUGC_scaffold_8225	27591	44	Capnocytophaga_sp._CM59
2970	7000000640	C1865352	6792	58	Capnocytophaga_sp._CM59
2970	7000000640	SRS015278_WUGC_scaffold_55635	11584	41	Capnocytophaga_sp._CM59
2970	7000000654	C1878996	18639	42	Capnocytophaga_sp._CM59
2970	7000000676	SRS018665_WUGC_scaffold_45075	13747	47	Capnocytophaga_sp._CM59
2970	7000000686	SRS019387_WUGC_scaffold_43473	11061	35	Capnocytophaga_sp._CM59
2970	7000000710	SRS023930_Baylor_scaffold_10098	7249	50	Capnocytophaga_sp._CM59
2970	7000000713	SRS024355_LANL_scaffold_64424	16365	45	Capnocytophaga_sp._CM59
2970	7000000742	SRS015044_WUGC_scaffold_45759	24298	45	Capnocytophaga_sp._CM59
3189	7000000007	SRS017139_Baylor_scaffold_107749	13957	75	Leptotrichia_goodfellowii
3189	7000000027	SRS056622_LANL_scaffold_52743	19380	73	Leptotrichia_goodfellowii
3189	7000000115	SRS055378_LANL_scaffold_95437	8857	71	Leptotrichia_goodfellowii
3189	7000000128	SRS050244_LANL_scaffold_100834	22251	65	Leptotrichia_goodfellowii
3189	7000000316	SRS017511_Baylor_scaffold_15153	9902	53	Leptotrichia_goodfellowii
3189	7000000316	SRS017511_Baylor_scaffold_96814	10136	85	Leptotrichia_goodfellowii
3189	7000000366	SRS065278_LANL_scaffold_55494	24473	55	Leptotrichia_goodfellowii
3189	7000000411	SRS042984_LANL_scaffold_1677	5327	83	Leptotrichia_goodfellowii
3189	7000000550	SRS075404_LANL_scaffold_64865	10348	71	Leptotrichia_goodfellowii
3189	7000000595	SRS019026_WUGC_scaffold_26149	5630	62	Leptotrichia_goodfellowii
3189	7000000595	SRS019026_WUGC_scaffold_5130	12430	73	Leptotrichia_goodfellowii
3189	7000000652	SRS020226_Baylor_scaffold_13015	15182	70	Leptotrichia_goodfellowii
3600	7000000008	SRS017215_Baylor_scaffold_19226	16863	94	Gemella_haemolysans
3600	7000000113	SRS013946_WUGC_scaffold_13183	23875	85	Gemella_haemolysans
3600	7000000164	SRS015374_WUGC_scaffold_4166	33076	62	Gemella_haemolysans
3600	7000000183	C1119389	10325	86	Gemella_haemolysans
3600	7000000290	SRS023358_LANL_scaffold_10255	24548	57	Gemella_haemolysans
3600	7000000324	SRS062878_LANL_scaffold_55061	14418	76	Gemella_haemolysans
3600	7000000430	SRS015799_WUGC_scaffold_1335	34468	53	Gemella_haemolysans
3600	7000000445	C1293098	5613	100	Gemella_haemolysans
3600	7000000525	C1408243	10990	84	Gemella_haemolysans
3600	7000000558	SRS019125_WUGC_scaffold_7582	24084	82	Gemella_haemolysans
3600	7000000638	SRS015060_WUGC_scaffold_18703	7925	83	Gemella_haemolysans
3600	7000000726	SRS014473_WUGC_scaffold_8556	10094	100	Gemella_haemolysans
2895	7000000057	SRS013818_Baylor_scaffold_65278	66501	86	Veillonella_atypica
2895	7000000058	SRS064774_LANL_scaffold_24398	17626	90	Veillonella_atypica
2895	7000000058	SRS064774_LANL_scaffold_36026	11536	83	Veillonella_atypica
2895	7000000058	SRS064774_LANL_scaffold_42402	8532	66	Veillonella_atypica
2895	7000000058	SRS064774_LANL_scaffold_67620	7164	90	Veillonella_atypica
2895	7000000063	C3471100	6174	71	Veillonella_atypica
2895	7000000086	SRS049147_LANL_scaffold_37174	24801	71	Veillonella_atypica
2895	7000000086	SRS049147_LANL_scaffold_64654	33057	89	Veillonella_atypica
2895	7000000086	SRS049147_LANL_scaffold_64661	17204	82	Veillonella_atypica
2895	7000000086	SRS049147_LANL_scaffold_64783	11690	90	Veillonella_atypica
2895	7000000086	SRS049147_LANL_scaffold_9767	7837	100	Veillonella_atypica
2895	7000000125	C3532535	6408	83	Veillonella_atypica
2895	7000000125	C3532855	7224	83	Veillonella_atypica
2895	7000000128	SRS050244_LANL_scaffold_26418	7971	60	Veillonella_atypica
2895	7000000140	SRS044373_WUGC_scaffold_1776	42521	79	Veillonella_atypica
2895	7000000140	SRS044373_WUGC_scaffold_27612	17577	89	Veillonella_atypica
2895	7000000140	SRS044373_WUGC_scaffold_33516	18583	86	Veillonella_atypica
2895	7000000140	SRS044373_WUGC_scaffold_40840	10821	80	Veillonella_atypica
2895	7000000144	SRS045715_LANL_scaffold_37864	8190	90	Veillonella_atypica
2895	7000000144	SRS045715_LANL_scaffold_71321	12039	75	Veillonella_atypica
2895	7000000144	SRS045715_LANL_scaffold_86396	6353	83	Veillonella_atypica
2895	7000000144	SRS045715_LANL_scaffold_87418	5829	75	Veillonella_atypica
2895	7000000156	SRS064423_LANL_scaffold_30396	8705	72	Veillonella_atypica
2895	7000000156	SRS064423_LANL_scaffold_35396	94240	73	Veillonella_atypica
2895	7000000156	SRS064423_LANL_scaffold_37513	9806	81	Veillonella_atypica
2895	7000000185	C3007672	6240	100	Veillonella_atypica
2895	7000000185	SRS017120_Baylor_scaffold_80446	5361	87	Veillonella_atypica
2895	7000000185	SRS017120_Baylor_scaffold_81595	7569	85	Veillonella_atypica
2895	7000000197	C3920785	5282	88	Veillonella_atypica
2895	7000000197	SRS017808_Baylor_scaffold_38065	8650	88	Veillonella_atypica
2895	7000000197	SRS017808_Baylor_scaffold_52947	6219	100	Veillonella_atypica
2895	7000000203	SRS024441_LANL_scaffold_10817	6104	83	Veillonella_atypica
2895	7000000203	SRS024441_LANL_scaffold_12956	6046	100	Veillonella_atypica
2895	7000000203	SRS024441_LANL_scaffold_21377	11583	81	Veillonella_atypica
2895	7000000203	SRS024441_LANL_scaffold_28050	8479	80	Veillonella_atypica
2895	7000000203	SRS024441_LANL_scaffold_35620	6132	100	Veillonella_atypica
2895	7000000203	SRS024441_LANL_scaffold_4189	16838	69	Veillonella_atypica
2895	7000000203	SRS024441_LANL_scaffold_4493	9930	80	Veillonella_atypica
2895	7000000240	SRS015762_WUGC_scaffold_1	15439	80	Veillonella_atypica
2895	7000000240	SRS015762_WUGC_scaffold_16865	25550	73	Veillonella_atypica
2895	7000000240	SRS015762_WUGC_scaffold_24107	8025	85	Veillonella_atypica
2895	7000000240	SRS015762_WUGC_scaffold_24356	10803	100	Veillonella_atypica
2895	7000000240	SRS015762_WUGC_scaffold_3362	6789	71	Veillonella_atypica
2895	7000000240	SRS015762_WUGC_scaffold_48560	6869	100	Veillonella_atypica
2895	7000000293	SRS023352_LANL_scaffold_19259	5308	75	Veillonella_atypica
2895	7000000293	SRS023352_LANL_scaffold_22564	5342	75	Veillonella_atypica
2895	7000000293	SRS023352_LANL_scaffold_39363	33460	75	Veillonella_atypica
2895	7000000293	SRS023352_LANL_scaffold_57778	8754	85	Veillonella_atypica
2895	7000000293	SRS023352_LANL_scaffold_65409	8393	100	Veillonella_atypica
2895	7000000295	C2959702	7370	85	Veillonella_atypica
2895	7000000295	C2959890	7932	100	Veillonella_atypica
2895	7000000295	C2960298	9608	80	Veillonella_atypica
2895	7000000295	C2960544	11335	92	Veillonella_atypica
2895	7000000295	SRS019219_WUGC_scaffold_74532	21140	80	Veillonella_atypica
2895	7000000298	SRS016569_Baylor_scaffold_55638	169321	82	Veillonella_atypica
2895	7000000318	SRS014689_WUGC_scaffold_25639	6576	100	Veillonella_atypica
2895	7000000342	SRS021954_Baylor_scaffold_17848	9623	91	Veillonella_atypica
2895	7000000342	SRS021954_Baylor_scaffold_53705	10607	88	Veillonella_atypica
2895	7000000342	SRS021954_Baylor_scaffold_8842	7039	85	Veillonella_atypica
2895	7000000366	SRS065278_LANL_scaffold_16684	22087	90	Veillonella_atypica
2895	7000000366	SRS065278_LANL_scaffold_45097	29193	77	Veillonella_atypica
2895	7000000366	SRS065278_LANL_scaffold_57760	9671	90	Veillonella_atypica
2895	7000000366	SRS065278_LANL_scaffold_67705	9560	86	Veillonella_atypica
2895	7000000367	SRS048791_LANL_scaffold_39357	7599	88	Veillonella_atypica
2895	7000000367	SRS048791_LANL_scaffold_41064	6059	88	Veillonella_atypica
2895	7000000367	SRS048791_LANL_scaffold_59623	11276	90	Veillonella_atypica
2895	7000000386	SRS018791_WUGC_scaffold_1818	6978	75	Veillonella_atypica
2895	7000000386	SRS018791_WUGC_scaffold_26759	43016	92	Veillonella_atypica
2895	7000000386	SRS018791_WUGC_scaffold_33634	13553	85	Veillonella_atypica
2895	7000000386	SRS018791_WUGC_scaffold_38881	10476	88	Veillonella_atypica
2895	7000000386	SRS018791_WUGC_scaffold_54301	9565	88	Veillonella_atypica
2895	7000000388	SRS020856_Baylor_scaffold_30390	30837	93	Veillonella_atypica
2895	7000000388	SRS020856_Baylor_scaffold_650	25001	82	Veillonella_atypica
2895	7000000408	SRS056323_LANL_scaffold_24465	9147	77	Veillonella_atypica
2895	7000000408	SRS056323_LANL_scaffold_27096	9423	75	Veillonella_atypica
2895	7000000408	SRS056323_LANL_scaffold_29994	7084	88	Veillonella_atypica
2895	7000000408	SRS056323_LANL_scaffold_40767	13762	92	Veillonella_atypica
2895	7000000408	SRS056323_LANL_scaffold_47832	10700	75	Veillonella_atypica
2895	7000000422	C3682254	5413	88	Veillonella_atypica
2895	7000000422	C3682964	7762	87	Veillonella_atypica
2895	7000000422	SRS057791_LANL_scaffold_74065	8625	87	Veillonella_atypica
2895	7000000422	SRS057791_LANL_scaffold_76815	18963	88	Veillonella_atypica
2895	7000000422	SRS057791_LANL_scaffold_82859	5596	71	Veillonella_atypica
2895	7000000422	SRS057791_LANL_scaffold_84120	9725	90	Veillonella_atypica
2895	7000000440	SRS015797_WUGC_scaffold_1531	51724	86	Veillonella_atypica
2895	7000000440	SRS015797_WUGC_scaffold_29355	47631	81	Veillonella_atypica
2895	7000000457	SRS024447_LANL_scaffold_59455	5926	87	Veillonella_atypica
2895	7000000457	SRS024447_LANL_scaffold_9744	7622	85	Veillonella_atypica
2895	7000000465	SRS015038_WUGC_scaffold_12495	11891	90	Veillonella_atypica
2895	7000000465	SRS015038_WUGC_scaffold_26014	6367	83	Veillonella_atypica
2895	7000000465	SRS015038_WUGC_scaffold_36982	20448	88	Veillonella_atypica
2895	7000000465	SRS015038_WUGC_scaffold_37500	24383	87	Veillonella_atypica
2895	7000000465	SRS015038_WUGC_scaffold_37861	8513	90	Veillonella_atypica
2895	7000000503	SRS053603_LANL_scaffold_39279	5642	62	Veillonella_atypica
2895	7000000508	SRS018739_WUGC_scaffold_12970	6395	100	Veillonella_atypica
2895	7000000508	SRS018739_WUGC_scaffold_15768	6000	87	Veillonella_atypica
2895	7000000508	SRS018739_WUGC_scaffold_25987	11983	88	Veillonella_atypica
2895	7000000508	SRS018739_WUGC_scaffold_33889	17923	70	Veillonella_atypica
2895	7000000508	SRS018739_WUGC_scaffold_38461	6772	85	Veillonella_atypica
2895	7000000508	SRS018739_WUGC_scaffold_43388	9381	72	Veillonella_atypica
2895	7000000556	SRS057205_LANL_scaffold_15819	8732	90	Veillonella_atypica
2895	7000000556	SRS057205_LANL_scaffold_27324	6039	100	Veillonella_atypica
2895	7000000556	SRS057205_LANL_scaffold_28930	10870	88	Veillonella_atypica
2895	7000000556	SRS057205_LANL_scaffold_44884	7614	100	Veillonella_atypica
2895	7000000556	SRS057205_LANL_scaffold_47309	18565	71	Veillonella_atypica
2895	7000000556	SRS057205_LANL_scaffold_49317	6777	85	Veillonella_atypica
2895	7000000556	SRS057205_LANL_scaffold_58564	9628	80	Veillonella_atypica
2895	7000000556	SRS057205_LANL_scaffold_59324	8839	87	Veillonella_atypica
2895	7000000556	SRS057205_LANL_scaffold_7136	24578	83	Veillonella_atypica
2895	7000000564	C3018196	5094	100	Veillonella_atypica
2895	7000000576	C4123719	6807	83	Veillonella_atypica
2895	7000000576	SRS022621_Baylor_scaffold_14118	5099	83	Veillonella_atypica
2895	7000000576	SRS022621_Baylor_scaffold_29779	7523	60	Veillonella_atypica
2895	7000000592	C2675001	7091	87	Veillonella_atypica
2895	7000000592	C2675393	15918	71	Veillonella_atypica
2895	7000000592	C2675399	16566	86	Veillonella_atypica
2895	7000000592	C2675405	16692	71	Veillonella_atypica
2895	7000000592	SRS020334_Baylor_scaffold_43897	9593	100	Veillonella_atypica
2895	7000000592	SRS020334_Baylor_scaffold_44362	30456	87	Veillonella_atypica
2895	7000000593	SRS011140_Baylor_scaffold_54718	15599	62	Veillonella_atypica
2895	7000000595	SRS019026_WUGC_scaffold_6846	5052	71	Veillonella_atypica
2895	7000000596	C1987812	5672	100	Veillonella_atypica
2895	7000000599	SRS019022_WUGC_scaffold_29557	5809	85	Veillonella_atypica
2895	7000000663	SRS016319_WUGC_scaffold_28343	6538	100	Veillonella_atypica
2895	7000000663	SRS016319_WUGC_scaffold_6120	5970	62	Veillonella_atypica
2895	7000000677	SRS049389_WUGC_scaffold_8122	8024	90	Veillonella_atypica
2895	7000000731	SRS014271_WUGC_scaffold_10023	6324	83	Veillonella_atypica
2895	7000000731	SRS014271_WUGC_scaffold_10245	6347	88	Veillonella_atypica
2895	7000000731	SRS014271_WUGC_scaffold_21425	5753	100	Veillonella_atypica
2895	7000000731	SRS014271_WUGC_scaffold_21949	21032	72	Veillonella_atypica
2895	7000000731	SRS014271_WUGC_scaffold_8009	8664	80	Veillonella_atypica
2895	7000000731	SRS014271_WUGC_scaffold_9527	22178	84	Veillonella_atypica
2895	7000000745	C5958976	5124	100	Veillonella_atypica
2895	7000000745	C5959028	5170	100	Veillonella_atypica
2895	7000000745	C5959756	6323	71	Veillonella_atypica
2895	7000000745	C5959830	6538	83	Veillonella_atypica
2895	7000000745	C5959989	7047	62	Veillonella_atypica
3200	7000000097	C1027217	22873	27	Streptococcus_oligofermentans
3200	7000000132	SRS012285_Baylor_scaffold_65013	23356	29	Streptococcus_oligofermentans
3200	7000000323	SRS046686_LANL_scaffold_12345	34975	23	Streptococcus_oligofermentans
3200	7000000398	SRS024470_LANL_scaffold_1348	27214	24	Streptococcus_oligofermentans
3200	7000000406	SRS024381_LANL_scaffold_65077	26893	18	Streptococcus_oligofermentans
3200	7000000420	C1548703	19893	29	Streptococcus_oligofermentans
3200	7000000435	SRS015646_WUGC_scaffold_3896	37289	14	Streptococcus_oligofermentans
3200	7000000657	SRS016501_LANL_scaffold_20699	26482	31	Streptococcus_oligofermentans
3200	7000000682	SRS019587_WUGC_scaffold_8063	20788	37	Streptococcus_oligofermentans
3200	7000000683	SRS042457_LANL_scaffold_2585	16449	33	Streptococcus_oligofermentans
3200	7000000710	SRS023930_Baylor_scaffold_2185	38715	20	Streptococcus_oligofermentans
2943	7000000250	C2525770	5979	88	Campylobacter_concisus
2943	7000000295	SRS019219_WUGC_scaffold_14290	7844	69	Campylobacter_concisus
2943	7000000349	C3336160	5785	88	Campylobacter_concisus
2943	7000000422	SRS057791_LANL_scaffold_21594	10030	68	Campylobacter_concisus
2943	7000000422	SRS057791_LANL_scaffold_25806	6810	75	Campylobacter_concisus
3358	7000000009	SRS018300_Baylor_scaffold_46688	20892	61	Streptococcus_gordonii
3358	7000000222	SRS057539_LANL_scaffold_22657	15103	66	Streptococcus_gordonii
3358	7000000224	SRS014573_WUGC_scaffold_12731	11785	85	Streptococcus_gordonii
3358	7000000283	SRS011086_Baylor_scaffold_14399	7227	88	Streptococcus_gordonii
3358	7000000292	C2068932	5571	83	Streptococcus_gordonii
3358	7000000315	SRS013723_Baylor_scaffold_99863	17764	75	Streptococcus_gordonii
3358	7000000374	SRS016342_Baylor_scaffold_27713	15075	70	Streptococcus_gordonii
3358	7000000393	SRS019327_WUGC_scaffold_11607	29728	55	Streptococcus_gordonii
3358	7000000432	SRS063193_LANL_scaffold_30169	23018	60	Streptococcus_gordonii
3358	7000000513	C2496057	5482	87	Streptococcus_gordonii
3358	7000000665	SRS016037_WUGC_scaffold_11565	19798	62	Streptococcus_gordonii
4460	7000000042	SRS023835_Baylor_scaffold_58665	11497	31	Atopobium_sp._ICM42b
4460	7000000063	SRS015057_WUGC_scaffold_76336	14580	45	Atopobium_sp._ICM42b
4460	7000000286	SRS024081_LANL_scaffold_70122	18075	31	Atopobium_sp._ICM42b
4460	7000000286	SRS024081_LANL_scaffold_75482	9654	46	Atopobium_sp._ICM42b
4460	7000000298	SRS016569_Baylor_scaffold_50533	14254	44	Atopobium_sp._ICM42b
4460	7000000374	SRS016342_Baylor_scaffold_61545	26990	34	Atopobium_sp._ICM42b
4460	7000000523	SRS019126_WUGC_scaffold_42213	18082	38	Atopobium_sp._ICM42b
4460	7000000524	C1678087	12845	46	Atopobium_sp._ICM42b
4460	7000000550	SRS075404_LANL_scaffold_60005	17103	35	Atopobium_sp._ICM42b
4460	7000000696	SRS024637_LANL_scaffold_18304	21019	29	Atopobium_sp._ICM42b
3915	7000000005	SRS022536_LANL_scaffold_70198	15195	70	Gemella_haemolysans
3915	7000000180	SRS017013_Baylor_scaffold_23858	14883	77	Gemella_haemolysans
3915	7000000205	SRS011247_Baylor_scaffold_25374	8432	78	Gemella_haemolysans
3915	7000000253	SRS054569_LANL_scaffold_9125	20412	76	Gemella_haemolysans
3915	7000000382	SRS020858_Baylor_scaffold_7091	23054	84	Gemella_haemolysans
3915	7000000562	SRS014126_WUGC_scaffold_6676	19205	79	Gemella_haemolysans
3915	7000000577	SRS022625_Baylor_scaffold_11702	12942	73	Gemella_haemolysans
3915	7000000743	SRS015154_WUGC_scaffold_8242	14423	68	Gemella_haemolysans
2881	7000000016	SRS023538_Baylor_scaffold_149	17364	35	Neisseria_sicca
2881	7000000073	SRS021496_Baylor_scaffold_78093	8121	50	Neisseria_sicca
2881	7000000125	SRS015941_WUGC_scaffold_31608	21447	65	Neisseria_sicca
2881	7000000159	SRS063288_LANL_scaffold_16633	22376	54	Neisseria_sicca
2881	7000000162	SRS014894_WUGC_scaffold_69656	6208	62	Neisseria_sicca
2881	7000000214	SRS015158_WUGC_scaffold_47983	5436	62	Neisseria_sicca
2881	7000000219	SRS043018_WUGC_scaffold_66902	7105	60	Neisseria_sicca
2881	7000000234	C1554031	6968	60	Neisseria_sicca
2881	7000000244	SRS016575_Baylor_scaffold_49959	18556	46	Neisseria_sicca
2881	7000000269	C1172480	9124	42	Neisseria_sicca
2881	7000000274	SRS052876_LANL_scaffold_34732	14936	52	Neisseria_sicca
2881	7000000293	SRS023352_LANL_scaffold_71445	5769	66	Neisseria_sicca
2881	7000000293	SRS023352_LANL_scaffold_82170	5110	55	Neisseria_sicca
2881	7000000295	SRS019219_WUGC_scaffold_22092	23068	59	Neisseria_sicca
2881	7000000324	SRS062878_LANL_scaffold_81130	5697	66	Neisseria_sicca
2881	7000000342	SRS021954_Baylor_scaffold_53522	21709	65	Neisseria_sicca
2881	7000000364	SRS051941_LANL_scaffold_25560	11537	54	Neisseria_sicca
2881	7000000388	SRS020856_Baylor_scaffold_22817	27523	45	Neisseria_sicca
2881	7000000392	SRS023557_Baylor_scaffold_5941	11931	55	Neisseria_sicca
2881	7000000400	SRS019071_WUGC_scaffold_33316	8803	36	Neisseria_sicca
2881	7000000400	SRS019071_WUGC_scaffold_40983	5809	62	Neisseria_sicca
2881	7000000402	SRS024580_LANL_scaffold_29007	14304	61	Neisseria_sicca
2881	7000000411	SRS042984_LANL_scaffold_40006	20759	38	Neisseria_sicca
2881	7000000447	SRS013949_WUGC_scaffold_22663	19223	45	Neisseria_sicca
2881	7000000466	SRS063603_LANL_scaffold_102441	13291	19	Neisseria_sicca
2881	7000000471	SRS064449_LANL_scaffold_3873	5308	55	Neisseria_sicca
2881	7000000471	SRS064449_LANL_scaffold_904	6005	71	Neisseria_sicca
2881	7000000496	SRS057692_LANL_scaffold_24891	37037	33	Neisseria_sicca
2881	7000000503	SRS053603_LANL_scaffold_53656	26663	46	Neisseria_sicca
2881	7000000511	SRS018591_WUGC_scaffold_30813	7299	41	Neisseria_sicca
2881	7000000535	C2031840	6531	50	Neisseria_sicca
2881	7000000545	SRS043755_WUGC_scaffold_13530	41647	31	Neisseria_sicca
2881	7000000554	SRS058336_LANL_scaffold_6740	22720	54	Neisseria_sicca
2881	7000000556	SRS057205_LANL_scaffold_18	13177	36	Neisseria_sicca
2881	7000000556	SRS057205_LANL_scaffold_54404	10158	75	Neisseria_sicca
2881	7000000565	SRS052227_LANL_scaffold_40661	11336	75	Neisseria_sicca
2881	7000000568	SRS051930_LANL_scaffold_55023	11963	40	Neisseria_sicca
2881	7000000584	SRS049318_LANL_scaffold_58246	24394	26	Neisseria_sicca
2881	7000000600	SRS016002_WUGC_scaffold_50659	12370	55	Neisseria_sicca
2881	7000000604	SRS019894_WUGC_scaffold_8394	8071	66	Neisseria_sicca
2881	7000000652	SRS020226_Baylor_scaffold_23880	38763	35	Neisseria_sicca
2881	7000000654	SRS015899_WUGC_scaffold_12617	41070	36	Neisseria_sicca
2881	7000000673	SRS017025_Baylor_scaffold_9246	49272	28	Neisseria_sicca
2881	7000000674	SRS054430_LANL_scaffold_9161	14113	23	Neisseria_sicca
2881	7000000681	SRS018439_Baylor_scaffold_50276	11348	47	Neisseria_sicca
2881	7000000698	SRS024318_LANL_scaffold_44295	25904	50	Neisseria_sicca
2881	7000000706	SRS024021_Baylor_scaffold_14442	17872	48	Neisseria_sicca
3445	7000000017	C1297963	15037	80	Streptococcus_mitis
3445	7000000114	SRS019976_Baylor_scaffold_6068	36048	66	Streptococcus_mitis
3445	7000000152	SRS063287_LANL_scaffold_13191	29050	75	Streptococcus_mitis
3445	7000000189	SRS022079_Baylor_scaffold_2270	30877	68	Streptococcus_mitis
3445	7000000236	SRS015650_WUGC_scaffold_24717	30501	65	Streptococcus_mitis
3445	7000000269	SRS017088_Baylor_scaffold_518	18104	77	Streptococcus_mitis
3445	7000000294	SRS023354_LANL_scaffold_627	37177	59	Streptococcus_mitis
3445	7000000323	SRS046686_LANL_scaffold_3425	5696	75	Streptococcus_mitis
3445	7000000435	SRS015646_WUGC_scaffold_2694	23889	85	Streptococcus_mitis
3445	7000000614	SRS056892_LANL_scaffold_8553	25376	76	Streptococcus_mitis
3445	7000000682	SRS019587_WUGC_scaffold_9010	7937	78	Streptococcus_mitis
3836	7000000025	SRS023617_Baylor_scaffold_71121	34413	33	Oribacterium_sinus
3836	7000000127	SRS023926_Baylor_scaffold_71371	25474	44	Oribacterium_sinus
3836	7000000237	C1279164	18093	38	Oribacterium_sinus
3836	7000000386	SRS018791_WUGC_scaffold_19914	12967	31	Oribacterium_sinus
3836	7000000563	C2629232	15512	36	Oribacterium_sinus
3836	7000000622	SRS077736_LANL_scaffold_33578	31519	36	Oribacterium_sinus
3836	7000000666	SRS022719_LANL_scaffold_68914	14979	42	Oribacterium_sinus
2981	7000000046	SRS013252_Baylor_scaffold_26198	14737	50	Lachnoanaerobaculum_saburreum
2981	7000000207	SRS011243_Baylor_scaffold_48689	20987	58	Lachnoanaerobaculum_saburreum
2981	7000000207	SRS011243_Baylor_scaffold_48710	41372	25	Lachnoanaerobaculum_saburreum
2981	7000000207	SRS011243_Baylor_scaffold_48711	57445	71	Lachnoanaerobaculum_saburreum
2981	7000000298	C2515171	37823	61	Lachnoanaerobaculum_saburreum
2981	7000000298	SRS016569_Baylor_scaffold_56981	21593	21	Lachnoanaerobaculum_saburreum
2981	7000000298	SRS016569_Baylor_scaffold_56994	68727	67	Lachnoanaerobaculum_saburreum
2981	7000000366	SRS065278_LANL_scaffold_13058	175094	53	Lachnoanaerobaculum_saburreum
2981	7000000480	SRS015209_WUGC_scaffold_4574	176292	53	Lachnoanaerobaculum_saburreum
2981	7000000514	SRS024561_LANL_scaffold_26908	41985	61	Lachnoanaerobaculum_saburreum
2981	7000000514	SRS024561_LANL_scaffold_3642	58672	49	Lachnoanaerobaculum_saburreum
2981	7000000523	SRS019126_WUGC_scaffold_40792	177842	53	Lachnoanaerobaculum_saburreum
2981	7000000550	C3692112	22976	55	Lachnoanaerobaculum_saburreum
2981	7000000550	C3692128	32500	53	Lachnoanaerobaculum_saburreum
2981	7000000550	SRS075404_LANL_scaffold_70414	89514	52	Lachnoanaerobaculum_saburreum
2981	7000000595	C2006017	35030	65	Lachnoanaerobaculum_saburreum
2981	7000000595	SRS019026_WUGC_scaffold_24478	96312	42	Lachnoanaerobaculum_saburreum
2981	7000000595	SRS019026_WUGC_scaffold_26258	42417	65	Lachnoanaerobaculum_saburreum
2981	7000000653	SRS016740_Baylor_scaffold_74297	176621	53	Lachnoanaerobaculum_saburreum
3776	7000000156	SRS064423_LANL_scaffold_54648	9912	50	Prevotella_denticola
3776	7000000293	SRS023352_LANL_scaffold_7455	13123	27	Prevotella_denticola
3776	7000000324	SRS062878_LANL_scaffold_84892	10735	30	Prevotella_denticola
3776	7000000393	SRS019327_WUGC_scaffold_70275	12523	30	Prevotella_denticola
3776	7000000422	SRS057791_LANL_scaffold_30991	11588	22	Prevotella_denticola
3776	7000000440	SRS015797_WUGC_scaffold_36308	11414	33	Prevotella_denticola
3776	7000000519	SRS018357_Baylor_scaffold_19923	14975	33	Prevotella_denticola
3776	7000000681	SRS018439_Baylor_scaffold_5647	11636	25	Prevotella_denticola
3576	7000000058	SRS064774_LANL_scaffold_47714	30930	25	Mogibacterium_sp._CM50
3576	7000000156	SRS064423_LANL_scaffold_69631	38861	23	Mogibacterium_sp._CM50
3576	7000000222	SRS057539_LANL_scaffold_54934	37281	20	Mogibacterium_sp._CM50
3576	7000000366	SRS065278_LANL_scaffold_65726	38860	23	Mogibacterium_sp._CM50
3576	7000000374	SRS016342_Baylor_scaffold_41598	36513	13	Mogibacterium_sp._CM50
3576	7000000389	C3834128	27159	10	Mogibacterium_sp._CM50
3576	7000000393	SRS019327_WUGC_scaffold_71384	19267	20	Mogibacterium_sp._CM50
3576	7000000394	SRS019607_WUGC_scaffold_55699	38117	18	Mogibacterium_sp._CM50
3576	7000000513	SRS047824_WUGC_scaffold_39266	39185	20	Mogibacterium_sp._CM50
4484	7000000007	SRS017139_Baylor_scaffold_98866	11333	56	Lachnospiraceae_bacterium_oral_taxon_082
4484	7000000127	SRS023926_Baylor_scaffold_14136	26108	51	Lachnospiraceae_bacterium_oral_taxon_082
4484	7000000163	C2396673	11149	57	Lachnospiraceae_bacterium_oral_taxon_082
4484	7000000349	C3337434	17291	68	Lachnospiraceae_bacterium_oral_taxon_082
4484	7000000440	C2670102	5268	83	Lachnoanaerobaculum_sp._OBRC5-5
4484	7000000440	C2672254	13086	55	Lachnospiraceae_bacterium_oral_taxon_082
4484	7000000472	SRS051244_LANL_scaffold_61206	7071	60	Lachnospiraceae_bacterium_oral_taxon_082
4484	7000000583	SRS019974_Baylor_scaffold_57892	5130	50	Lachnospiraceae_bacterium_oral_taxon_082
3160	7000000001	SRS022530_LANL_scaffold_28437	23390	56	Rothia_mucilaginosa
3160	7000000009	SRS018300_Baylor_scaffold_53280	13479	43	Rothia_mucilaginosa
3160	7000000057	SRS013818_Baylor_scaffold_16636	24657	64	Rothia_mucilaginosa
3160	7000000086	SRS049147_LANL_scaffold_17907	33137	36	Rothia_mucilaginosa
3160	7000000125	SRS015941_WUGC_scaffold_25441	15988	57	Rothia_mucilaginosa
3160	7000000203	C3124119	14182	50	Rothia_mucilaginosa
3160	7000000268	SRS017533_Baylor_scaffold_33208	21453	54	Rothia_mucilaginosa
3160	7000000432	SRS063193_LANL_scaffold_16048	25824	56	Rothia_mucilaginosa
3160	7000000437	SRS013947_WUGC_scaffold_22096	21209	61	Rothia_mucilaginosa
3160	7000000554	SRS058336_LANL_scaffold_26638	22898	60	Rothia_mucilaginosa
3160	7000000600	SRS016002_WUGC_scaffold_33248	21111	53	Rothia_mucilaginosa
3160	7000000682	SRS019587_WUGC_scaffold_9232	13109	46	Rothia_mucilaginosa
3160	7000000734	SRS016533_Baylor_scaffold_6921	13051	47	Rothia_mucilaginosa
3695	7000000025	SRS023617_Baylor_scaffold_75079	7990	76	Solobacterium_moorei
3695	7000000052	SRS042643_WUGC_scaffold_5965	20501	61	Solobacterium_moorei
3695	7000000086	SRS049147_LANL_scaffold_22855	28708	44	Solobacterium_moorei
3695	7000000295	SRS019219_WUGC_scaffold_3383	33474	40	Solobacterium_moorei
3695	7000000480	SRS015209_WUGC_scaffold_43824	16367	66	Solobacterium_moorei
3695	7000000513	SRS047824_WUGC_scaffold_1734	16335	47	Solobacterium_moorei
3695	7000000513	SRS047824_WUGC_scaffold_6805	7248	60	Solobacterium_moorei
3695	7000000618	SRS062544_LANL_scaffold_11858	14737	82	Solobacterium_moorei
3695	7000000663	C4025647	13557	68	Solobacterium_moorei
3695	7000000737	C2737904	11346	57	Solobacterium_moorei
3365	7000000005	SRS022536_LANL_scaffold_127577	17200	41	Leptotrichia_sp._oral_taxon_215
3365	7000000009	SRS018300_Baylor_scaffold_42468	8029	45	Leptotrichia_sp._oral_taxon_215
3365	7000000159	SRS063288_LANL_scaffold_60944	34655	23	Leptotrichia_sp._oral_taxon_215
3365	7000000244	C3776346	20454	39	Leptotrichia_sp._oral_taxon_215
3365	7000000298	SRS016569_Baylor_scaffold_56807	23003	36	Leptotrichia_sp._oral_taxon_215
3365	7000000366	SRS065278_LANL_scaffold_67703	28765	30	Leptotrichia_sp._oral_taxon_215
3365	7000000400	C5228871	14554	45	Leptotrichia_sp._oral_taxon_215
3365	7000000523	SRS019126_WUGC_scaffold_40236	27414	31	Leptotrichia_sp._oral_taxon_215
3365	7000000524	C1678199	17732	41	Leptotrichia_sp._oral_taxon_215
3365	7000000584	SRS049318_LANL_scaffold_151793	29035	30	Leptotrichia_sp._oral_taxon_215
3365	7000000612	SRS023841_Baylor_scaffold_26143	13826	45	Leptotrichia_sp._oral_taxon_215
3365	7000000677	SRS049389_WUGC_scaffold_43600	7962	50	Leptotrichia_sp._oral_taxon_215
3683	7000000025	C3215101	13570	60	Eubacterium_infirmum
3683	7000000058	C2903785	5276	60	Eubacterium_infirmum
3683	7000000073	SRS021496_Baylor_scaffold_55881	12518	64	Eubacterium_infirmum
3683	7000000109	C3623942	8837	58	Eubacterium_infirmum
3683	7000000203	C3124285	20748	64	Eubacterium_infirmum
3683	7000000222	SRS057539_LANL_scaffold_35585	12462	70	Eubacterium_infirmum
3683	7000000389	SRS017439_Baylor_scaffold_46146	18077	57	Eubacterium_infirmum
3683	7000000519	C3960060	13156	70	Eubacterium_infirmum
3683	7000000576	SRS022621_Baylor_scaffold_21099	7984	87	Eubacterium_infirmum
3683	7000000583	C3390656	10990	64	Eubacterium_infirmum
3683	7000000671	SRS022143_LANL_scaffold_94880	11621	71	Eubacterium_infirmum
3683	7000000716	SRS044662_LANL_scaffold_20200	14358	57	Eubacterium_infirmum
3151	7000000001	SRS022530_LANL_scaffold_31076	14379	52	Haemophilus_parainfluenzae
3151	7000000061	SRS014888_WUGC_scaffold_7572	12926	60	Haemophilus_parainfluenzae
3151	7000000074	SRS065099_LANL_scaffold_93004	17686	65	Haemophilus_parainfluenzae
3151	7000000084	C2229123	20484	60	Haemophilus_parainfluenzae
3151	7000000084	SRS021960_Baylor_scaffold_32227	9431	40	Haemophilus_parainfluenzae
3151	7000000128	SRS050244_LANL_scaffold_18129	8013	66	Haemophilus_parainfluenzae
3151	7000000149	SRS013881_WUGC_scaffold_10741	8594	41	Haemophilus_parainfluenzae
3151	7000000149	SRS013881_WUGC_scaffold_8341	11286	53	Haemophilus_parainfluenzae
3151	7000000180	SRS017013_Baylor_scaffold_12677	10265	50	Haemophilus_parainfluenzae
3151	7000000180	SRS017013_Baylor_scaffold_18636	6549	85	Haemophilus_parainfluenzae
3151	7000000180	SRS017013_Baylor_scaffold_7303	7026	55	Haemophilus_parainfluenzae
3151	7000000183	C1119203	7272	100	Haemophilus_parainfluenzae
3151	7000000183	SRS017127_Baylor_scaffold_10599	23121	65	Haemophilus_parainfluenzae
3151	7000000183	SRS017127_Baylor_scaffold_10784	10964	53	Haemophilus_parainfluenzae
3151	7000000267	SRS017080_Baylor_scaffold_2820	11197	50	Haemophilus_parainfluenzae
3151	7000000267	SRS017080_Baylor_scaffold_4117	6651	50	Haemophilus_parainfluenzae
3151	7000000276	SRS054687_LANL_scaffold_36981	11949	56	Haemophilus_parainfluenzae
3151	7000000336	SRS019073_WUGC_scaffold_16774	21739	64	Haemophilus_parainfluenzae
3151	7000000377	SRS053584_LANL_scaffold_34180	6508	85	Haemophilus_parainfluenzae
3151	7000000377	SRS053584_LANL_scaffold_44907	11491	66	Haemophilus_parainfluenzae
3151	7000000404	SRS011152_Baylor_scaffold_5173	7888	63	Haemophilus_parainfluenzae
3151	7000000430	C852215	5505	55	Haemophilus_parainfluenzae
3151	7000000430	SRS015799_WUGC_scaffold_8930	9392	53	Haemophilus_parainfluenzae
3151	7000000445	SRS045262_WUGC_scaffold_13616	6340	41	Haemophilus_parainfluenzae
3151	7000000447	SRS013949_WUGC_scaffold_61384	9817	72	Haemophilus_parainfluenzae
3151	7000000454	SRS015755_WUGC_scaffold_23323	14202	57	Haemophilus_parainfluenzae
3151	7000000479	SRS015803_WUGC_scaffold_29109	9481	58	Haemophilus_parainfluenzae
3151	7000000483	SRS064809_LANL_scaffold_1809	5552	55	Haemophilus_parainfluenzae
3151	7000000491	C1840885	8345	87	Haemophilus_parainfluenzae
3151	7000000491	SRS052604_LANL_scaffold_16160	13329	64	Haemophilus_parainfluenzae
3151	7000000512	SRS018394_Baylor_scaffold_48358	7303	75	Haemophilus_parainfluenzae
3151	7000000512	SRS018394_Baylor_scaffold_74264	12414	52	Haemophilus_parainfluenzae
3151	7000000514	C2854538	13114	57	Haemophilus_parainfluenzae
3151	7000000514	SRS024561_LANL_scaffold_43490	10648	66	Haemophilus_parainfluenzae
3151	7000000525	SRS019124_WUGC_scaffold_6585	18344	54	Haemophilus_parainfluenzae
3151	7000000535	SRS019129_WUGC_scaffold_46036	5027	83	Haemophilus_parainfluenzae
3151	7000000558	SRS019125_WUGC_scaffold_9642	5780	100	Haemophilus_parainfluenzae
3151	7000000564	C3019705	19522	65	Haemophilus_parainfluenzae
3151	7000000565	SRS052227_LANL_scaffold_51671	22002	72	Haemophilus_parainfluenzae
3151	7000000568	SRS051930_LANL_scaffold_55036	10517	52	Haemophilus_parainfluenzae
3151	7000000575	SRS017227_Baylor_scaffold_166239	16886	63	Haemophilus_parainfluenzae
3151	7000000583	SRS019974_Baylor_scaffold_45116	9310	80	Haemophilus_parainfluenzae
3151	7000000639	SRS015745_WUGC_scaffold_4158	5883	50	Haemophilus_parainfluenzae
3151	7000000643	SRS018359_Baylor_scaffold_5497	8319	50	Haemophilus_parainfluenzae
3151	7000000643	SRS018359_Baylor_scaffold_7039	5147	75	Haemophilus_parainfluenzae
3151	7000000653	C2755163	7217	85	Haemophilus_parainfluenzae
3151	7000000665	SRS016037_WUGC_scaffold_35937	20919	65	Haemophilus_parainfluenzae
3151	7000000667	C2848215	15020	58	Aggregatibacter_aphrophilus
3151	7000000673	SRS017025_Baylor_scaffold_10917	7393	45	Haemophilus_parainfluenzae
3151	7000000674	SRS054430_LANL_scaffold_8349	11268	53	Haemophilus_parainfluenzae
3151	7000000674	SRS054430_LANL_scaffold_9661	5906	50	Haemophilus_parainfluenzae
3151	7000000692	SRS019980_Baylor_scaffold_30526	7634	88	Haemophilus_parainfluenzae
3151	7000000692	SRS019980_Baylor_scaffold_42200	11905	52	Haemophilus_parainfluenzae
3151	7000000720	SRS045197_WUGC_scaffold_72001	19288	60	Haemophilus_parainfluenzae
3151	7000000745	C5960157	7753	75	Haemophilus_parainfluenzae
3151	7000000745	C5960577	12000	62	Haemophilus_parainfluenzae
886	7000000005	SRS022536_LANL_scaffold_127615	17414	40	Actinomyces_viscosus
886	7000000054	C1151662	12467	54	Actinomyces_viscosus
886	7000000313	SRS058053_LANL_scaffold_69983	10919	50	Actinomyces_viscosus
886	7000000545	SRS043755_WUGC_scaffold_37150	17358	38	Actinomyces_viscosus
886	7000000652	SRS020226_Baylor_scaffold_68110	17200	40	Actinomyces_viscosus
1207	7000000110	SRS011098_Baylor_scaffold_28115	31428	56	Haemophilus_parainfluenzae
1207	7000000119	SRS023964_Baylor_scaffold_47197	20154	66	Haemophilus_parainfluenzae
1207	7000000132	SRS012285_Baylor_scaffold_64538	31421	53	Haemophilus_parainfluenzae
1207	7000000152	SRS063287_LANL_scaffold_18733	23844	55	Haemophilus_parainfluenzae
1207	7000000336	SRS019073_WUGC_scaffold_15148	11370	81	Haemophilus_parainfluenzae
1207	7000000353	SRS022083_Baylor_scaffold_29271	28604	57	Haemophilus_parainfluenzae
1207	7000000357	C254989	18182	64	Haemophilus_parainfluenzae
1207	7000000388	SRS020856_Baylor_scaffold_11049	31052	58	Haemophilus_parainfluenzae
1207	7000000437	SRS013947_WUGC_scaffold_29241	11973	76	Haemophilus_parainfluenzae
1207	7000000494	SRS021477_Baylor_scaffold_44501	11217	77	Haemophilus_parainfluenzae
1207	7000000598	SRS024144_LANL_scaffold_27383	30402	55	Haemophilus_parainfluenzae
1207	7000000625	SRS045313_LANL_scaffold_13269	18251	79	Haemophilus_parainfluenzae
1207	7000000667	C2848289	25032	69	Haemophilus_parainfluenzae
1207	7000000692	SRS019980_Baylor_scaffold_61046	30691	57	Haemophilus_parainfluenzae
4056	7000000073	SRS021496_Baylor_scaffold_86074	10879	55	Streptococcus_oralis
4056	7000000267	C1219711	11436	60	Streptococcus_oralis
4056	7000000298	C2514935	17340	77	Streptococcus_oralis
4056	7000000350	SRS017687_Baylor_scaffold_17141	11955	66	Streptococcus_oralis
4056	7000000392	SRS023557_Baylor_scaffold_1068	11692	60	Streptococcus_oralis
4033	7000000001	SRS022530_LANL_scaffold_9769	16504	48	Solobacterium_moorei
4033	7000000029	SRS042131_WUGC_scaffold_1479	20028	53	Solobacterium_moorei
4033	7000000073	SRS021496_Baylor_scaffold_60190	21394	40	Solobacterium_moorei
4033	7000000144	SRS045715_LANL_scaffold_86582	8298	38	Solobacterium_moorei
4033	7000000671	SRS022143_LANL_scaffold_32001	28429	35	Solobacterium_moorei
4033	7000000681	SRS018439_Baylor_scaffold_32585	13442	42	Solobacterium_moorei
4033	7000000698	C3793264	9972	42	Solobacterium_moorei
3223	7000000085	SRS018145_Baylor_scaffold_44327	26142	51	Fusobacterium_periodonticum
3223	7000000140	SRS044373_WUGC_scaffold_27514	10400	50	Fusobacterium_periodonticum
3223	7000000207	SRS011243_Baylor_scaffold_46059	20318	56	Fusobacterium_periodonticum
3223	7000000222	SRS057539_LANL_scaffold_52992	9972	58	Fusobacterium_periodonticum
3223	7000000295	C2961012	19797	50	Fusobacterium_periodonticum
3223	7000000440	SRS015797_WUGC_scaffold_37474	7616	83	Fusobacterium_periodonticum
3223	7000000496	SRS057692_LANL_scaffold_53057	16183	62	Fusobacterium_periodonticum
3223	7000000565	SRS052227_LANL_scaffold_4335	15819	55	Fusobacterium_periodonticum
3223	7000000727	SRS014470_WUGC_scaffold_45577	18037	61	Fusobacterium_periodonticum
3223	7000000731	SRS014271_WUGC_scaffold_16927	15297	50	Fusobacterium_periodonticum
3223	7000000731	SRS014271_WUGC_scaffold_38723	8567	60	Fusobacterium_periodonticum
2875	7000000001	SRS022530_LANL_scaffold_95	11019	50	Leptotrichia_sp._oral_taxon_215
2875	7000000073	SRS021496_Baylor_scaffold_85200	9544	57	Leptotrichia_sp._oral_taxon_215
2875	7000000147	C1910688	16866	62	Leptotrichia_sp._oral_taxon_215
2875	7000000163	SRS015893_WUGC_scaffold_20511	12466	58	Leptotrichia_sp._oral_taxon_215
2875	7000000194	SRS022077_Baylor_scaffold_48424	5302	54	Leptotrichia_sp._oral_taxon_215
2875	7000000195	SRS017209_Baylor_scaffold_1864	19780	53	Leptotrichia_sp._oral_taxon_215
2875	7000000228	SRS022602_Baylor_scaffold_39079	13596	60	Leptotrichia_sp._oral_taxon_215
2875	7000000274	C2368619	6151	80	Leptotrichia_sp._oral_taxon_215
2875	7000000349	SRS047210_WUGC_scaffold_54321	11070	68	Leptotrichia_sp._oral_taxon_215
2875	7000000351	SRS047219_WUGC_scaffold_61386	6379	55	Leptotrichia_sp._oral_taxon_215
2875	7000000513	SRS047824_WUGC_scaffold_39715	14146	52	Leptotrichia_sp._oral_taxon_215
2875	7000000653	SRS016740_Baylor_scaffold_29129	9436	57	Leptotrichia_sp._oral_taxon_215
2875	7000000731	SRS014271_WUGC_scaffold_23971	8211	58	Leptotrichia_sp._oral_taxon_215
3263	7000000042	C3868092	5326	100	Eubacterium_sulci_ATCC_35585
3263	7000000109	SRS011306_Baylor_scaffold_10576	13759	72	Eubacterium_sulci_ATCC_35585
3263	7000000140	SRS044373_WUGC_scaffold_66628	18299	69	Eubacterium_sulci_ATCC_35585
3263	7000000240	C3673739	9693	61	Eubacterium_sulci_ATCC_35585
3263	7000000442	C1840555	5418	71	Eubacterium_sulci_ATCC_35585
3263	7000000511	SRS018591_WUGC_scaffold_45463	15292	54	Eubacterium_sulci_ATCC_35585
3263	7000000523	SRS019126_WUGC_scaffold_41474	29027	42	Eubacterium_sulci_ATCC_35585
3263	7000000550	SRS075404_LANL_scaffold_45636	30907	53	Eubacterium_sulci_ATCC_35585
3263	7000000554	SRS058336_LANL_scaffold_64194	12699	57	Eubacterium_sulci_ATCC_35585
3263	7000000556	SRS057205_LANL_scaffold_58784	11953	61	Eubacterium_sulci_ATCC_35585
3263	7000000600	SRS016002_WUGC_scaffold_63232	13977	50	Eubacterium_sulci_ATCC_35585
3231	7000000046	SRS013252_Baylor_scaffold_13793	18337	73	Lachnoanaerobaculum_saburreum
3231	7000000046	SRS013252_Baylor_scaffold_52082	11729	35	Lachnoanaerobaculum_saburreum
3231	7000000063	SRS015057_WUGC_scaffold_64258	43693	64	Lachnoanaerobaculum_saburreum
3231	7000000144	SRS045715_LANL_scaffold_90836	50392	65	Lachnoanaerobaculum_saburreum
3231	7000000185	C3008766	12433	47	Lachnoanaerobaculum_saburreum
3231	7000000185	SRS017120_Baylor_scaffold_81339	29411	77	Lachnoanaerobaculum_saburreum
3231	7000000197	C3921721	12828	83	Lachnoanaerobaculum_saburreum
3231	7000000197	C3921799	18929	55	Lachnoanaerobaculum_saburreum
3231	7000000288	C3590420	23923	77	Lachnoanaerobaculum_saburreum
3231	7000000288	SRS024087_LANL_scaffold_59985	12362	47	Lachnoanaerobaculum_saburreum
3231	7000000649	SRS047634_LANL_scaffold_128682	12466	44	Lachnoanaerobaculum_saburreum
3231	7000000649	SRS047634_LANL_scaffold_134065	31156	74	Lachnoanaerobaculum_saburreum
3231	7000000727	C3768863	13773	92	Lachnoanaerobaculum_saburreum
3231	7000000727	SRS014470_WUGC_scaffold_39959	22431	56	Lachnoanaerobaculum_saburreum
2967	7000000032	SRS024132_Baylor_scaffold_24576	6034	54	Bacteroides_salyersiae
2967	7000000040	SRS043411_WUGC_scaffold_35868	19090	50	Bacteroides_salyersiae
2967	7000000040	SRS043411_WUGC_scaffold_38253	22913	53	Bacteroides_salyersiae
2967	7000000053	SRS013215_Baylor_scaffold_1603	15493	43	Bacteroides_salyersiae
2967	7000000053	SRS013215_Baylor_scaffold_5446	21671	52	Bacteroides_salyersiae
2967	7000000075	SRS016056_WUGC_scaffold_510	47085	44	Bacteroides_salyersiae
2967	7000000081	SRS017307_Baylor_scaffold_28909	8114	57	Bacteroides_salyersiae
2967	7000000081	SRS017307_Baylor_scaffold_29	6004	71	Bacteroides_salyersiae
2967	7000000094	SRS024549_LANL_scaffold_18484	5273	62	Bacteroides_salyersiae
2967	7000000122	SRS042284_WUGC_scaffold_2929	7597	62	Bacteroides_salyersiae
2967	7000000158	C3313952	11832	46	Bacteroides_salyersiae
2967	7000000158	SRS014979_WUGC_scaffold_36305	19297	52	Bacteroides_salyersiae
2967	7000000171	SRS052697_LANL_scaffold_64074	23538	51	Bacteroides_salyersiae
2967	7000000178	SRS017247_LANL_scaffold_5432	10929	50	Bacteroides_salyersiae
2967	7000000178	SRS017247_LANL_scaffold_9347	23288	51	Bacteroides_salyersiae
2967	7000000186	SRS022524_Baylor_scaffold_74229	43722	52	Bacteroides_salyersiae
2967	7000000187	SRS022609_Baylor_scaffold_57879	45000	45	Bacteroides_salyersiae
2967	7000000188	SRS053398_LANL_scaffold_26615	22201	57	Bacteroides_salyersiae
2967	7000000188	SRS053398_LANL_scaffold_7252	8661	40	Bacteroides_salyersiae
2967	7000000191	C3072933	9334	50	Bacteroides_salyersiae
2967	7000000191	C3074839	21622	41	Bacteroides_salyersiae
2967	7000000218	SRS023829_Baylor_scaffold_10076	5348	50	Bacteroides_salyersiae
2967	7000000218	SRS023829_Baylor_scaffold_9196	10043	62	Bacteroides_salyersiae
2967	7000000231	SRS014613_WUGC_scaffold_21165	5609	80	Bacteroides_salyersiae
2967	7000000232	SRS015578_WUGC_scaffold_32460	9988	62	Bacteroides_salyersiae
2967	7000000262	SRS047044_WUGC_scaffold_28421	14005	50	Bacteroides_salyersiae
2967	7000000265	SRS021948_Baylor_scaffold_1830	5345	50	Bacteroides_salyersiae
2967	7000000272	SRS016203_WUGC_scaffold_397	6205	58	Bacteroides_salyersiae
2967	7000000300	SRS043701_LANL_scaffold_17582	6478	55	Bacteroides_salyersiae
2967	7000000302	SRS023914_Baylor_scaffold_9468	6927	50	Bacteroides_salyersiae
2967	7000000308	SRS058770_LANL_scaffold_20113	5018	54	Bacteroides_salyersiae
2967	7000000320	SRS063040_Baylor_scaffold_59717	41199	47	Bacteroides_salyersiae
2967	7000000334	SRS015217_WUGC_scaffold_31525	58174	39	Bacteroides_salyersiae
2967	7000000335	SRS015369_Baylor_scaffold_1111	13784	53	Bacteroides_salyersiae
2967	7000000370	SRS017191_Baylor_scaffold_3408	15150	57	Bacteroides_salyersiae
2967	7000000370	SRS017191_Baylor_scaffold_4108	9977	54	Bacteroides_salyersiae
2967	7000000385	SRS017433_Baylor_scaffold_16143	58899	38	Bacteroides_salyersiae
2967	7000000417	SRS011239_Baylor_scaffold_24197	16480	41	Bacteroides_salyersiae
2967	7000000417	SRS011239_Baylor_scaffold_5769	34118	51	Bacteroides_salyersiae
2967	7000000418	SRS012273_Baylor_scaffold_1923	50767	46	Bacteroides_salyersiae
2967	7000000433	SRS050752_LANL_scaffold_39859	5970	54	Bacteroides_salyersiae
2967	7000000433	SRS050752_LANL_scaffold_9583	13537	46	Bacteroides_salyersiae
2967	7000000434	SRS014287_WUGC_scaffold_31082	26803	56	Bacteroides_salyersiae
2967	7000000455	SRS011134_Baylor_scaffold_31545	5013	87	Bacteroides_salyersiae
2967	7000000459	SRS012902_Baylor_scaffold_2704	62013	36	Bacteroides_salyersiae
2967	7000000475	SRS020328_Baylor_scaffold_35930	24141	52	Bacteroides_salyersiae
2967	7000000492	SRS048164_WUGC_scaffold_39037	6662	71	Bacteroides_salyersiae
2967	7000000516	SRS019161_WUGC_scaffold_61227	45334	46	Bacteroides_salyersiae
2967	7000000521	SRS023583_Baylor_scaffold_7990	43979	50	Bacteroides_salyersiae
2967	7000000526	SRS019397_WUGC_scaffold_6651	28534	53	Bacteroides_salyersiae
2967	7000000538	SRS024075_LANL_scaffold_15318	45099	47	Bacteroides_salyersiae
2967	7000000546	SRS019910_WUGC_scaffold_10386	13496	56	Bacteroides_salyersiae
2967	7000000546	SRS019910_WUGC_scaffold_1916	20279	46	Bacteroides_salyersiae
2967	7000000630	SRS062427_LANL_scaffold_8118	40822	48	Bacteroides_salyersiae
2967	7000000632	C1322061	5590	63	Bacteroides_salyersiae
2967	7000000633	C2486496	10040	54	Bacteroides_salyersiae
2967	7000000633	SRS015065_WUGC_scaffold_22920	13114	47	Bacteroides_salyersiae
2967	7000000655	SRS019968_Baylor_scaffold_26888	16557	53	Bacteroides_salyersiae
2967	7000000661	SRS052027_LANL_scaffold_8937	7020	62	Bacteroides_salyersiae
2967	7000000735	SRS015190_WUGC_scaffold_15102	42072	52	Bacteroides_salyersiae
3835	7000000018	SRS022725_LANL_scaffold_71648	28260	27	Corynebacterium_matruchotii
3835	7000000146	SRS014692_WUGC_scaffold_15802	10500	37	Corynebacterium_matruchotii
3835	7000000233	SRS018573_WUGC_scaffold_32514	22477	27	Corynebacterium_matruchotii
3835	7000000331	SRS013836_Baylor_scaffold_21873	17397	33	Corynebacterium_matruchotii
3835	7000000356	SRS019025_WUGC_scaffold_11831	13190	36	Corynebacterium_matruchotii
3835	7000000606	SRS019029_WUGC_scaffold_40044	30318	29	Corynebacterium_matruchotii
3835	7000000686	SRS019387_WUGC_scaffold_44719	17527	17	Corynebacterium_matruchotii
3710	7000000063	C3472607	21264	45	Prevotella_sp._C561
3710	7000000305	SRS062761_LANL_scaffold_45215	32803	36	Prevotella_sp._C561
3710	7000000326	SRS013879_WUGC_scaffold_36092	26031	46	Prevotella_sp._C561
3710	7000000421	SRS043663_LANL_scaffold_6463	33923	36	Prevotella_sp._C561
3710	7000000422	SRS057791_LANL_scaffold_71041	33102	42	Prevotella_sp._C561
3710	7000000440	SRS015797_WUGC_scaffold_5731	22961	52	Prevotella_sp._C561
3710	7000000519	SRS018357_Baylor_scaffold_46917	24373	48	Prevotella_sp._C561
3710	7000000583	SRS019974_Baylor_scaffold_35814	34536	34	Prevotella_sp._C561
3710	7000000663	C4025711	20822	63	Prevotella_sp._C561
3387	7000000044	SRS013170_Baylor_scaffold_56481	26029	36	Actinomyces_viscosus
3387	7000000046	SRS013252_Baylor_scaffold_65164	9757	61	Actinomyces_viscosus
3387	7000000118	SRS024289_LANL_scaffold_71709	16977	37	Actinomyces_viscosus
3387	7000000119	SRS023964_Baylor_scaffold_34887	24623	39	Actinomyces_viscosus
3387	7000000132	SRS012285_Baylor_scaffold_21329	29025	35	Actinomyces_viscosus
3387	7000000236	SRS015650_WUGC_scaffold_29412	8023	77	Actinomyces_viscosus
3387	7000000301	SRS016092_WUGC_scaffold_9407	12266	50	Actinomyces_viscosus
3387	7000000353	SRS022083_Baylor_scaffold_961	13933	44	Actinomyces_viscosus
3387	7000000652	SRS020226_Baylor_scaffold_27705	16311	36	Actinomyces_viscosus
3387	7000000654	SRS015899_WUGC_scaffold_17498	11021	58	Actinomyces_viscosus
3387	7000000708	SRS023938_Baylor_scaffold_49199	17328	33	Actinomyces_viscosus
2947	7000000128	SRS050244_LANL_scaffold_103312	16551	43	Campylobacter_concisus
2947	7000000349	SRS047210_WUGC_scaffold_2848	21447	30	Campylobacter_concisus
2947	7000000394	C2764179	15141	42	Campylobacter_concisus
2947	7000000402	SRS024580_LANL_scaffold_5481	18510	36	Campylobacter_concisus
2947	7000000480	SRS015209_WUGC_scaffold_1197	21353	30	Campylobacter_concisus
2947	7000000511	SRS018591_WUGC_scaffold_4044	21554	25	Campylobacter_concisus
2947	7000000513	SRS047824_WUGC_scaffold_5646	17216	43	Campylobacter_concisus
2947	7000000687	SRS053854_LANL_scaffold_2460	16831	41	Campylobacter_concisus
3302	7000000104	SRS019225_WUGC_scaffold_12488	40319	31	Corynebacterium_matruchotii
3302	7000000118	SRS024289_LANL_scaffold_40587	56139	25	Corynebacterium_matruchotii
3302	7000000214	SRS015158_WUGC_scaffold_12672	42235	30	Corynebacterium_matruchotii
3302	7000000219	SRS043018_WUGC_scaffold_2277	33079	35	Corynebacterium_matruchotii
3302	7000000247	SRS063999_LANL_scaffold_40923	41447	31	Corynebacterium_matruchotii
3302	7000000371	SRS047113_LANL_scaffold_79009	23630	48	Corynebacterium_matruchotii
3302	7000000416	SRS011343_Baylor_scaffold_66989	46865	26	Corynebacterium_matruchotii
3302	7000000472	SRS051244_LANL_scaffold_15987	41988	28	Corynebacterium_matruchotii
3302	7000000495	SRS020340_Baylor_scaffold_21973	40206	32	Corynebacterium_matruchotii
3302	7000000575	SRS017227_Baylor_scaffold_61200	38509	29	Corynebacterium_matruchotii
3302	7000000635	SRS015063_WUGC_scaffold_36629	15695	44	Corynebacterium_matruchotii
4922	7000000208	SRS011126_Baylor_scaffold_36456	5618	77	Haemophilus_parainfluenzae
4922	7000000447	SRS013949_WUGC_scaffold_57407	5800	85	Haemophilus_parainfluenzae
4922	7000000619	SRS045978_WUGC_scaffold_9058	5914	75	Haemophilus_parainfluenzae
4922	7000000674	SRS054430_LANL_scaffold_15429	5408	87	Haemophilus_parainfluenzae
4922	7000000692	SRS019980_Baylor_scaffold_59441	6144	75	Haemophilus_parainfluenzae
3673	7000000084	SRS021960_Baylor_scaffold_31459	6347	100	Veillonella_sp._3_1_44
3673	7000000118	SRS024289_LANL_scaffold_50542	5279	100	Veillonella_sp._3_1_44
3673	7000000233	C2525855	11032	100	Veillonella_sp._3_1_44
3673	7000000313	SRS058053_LANL_scaffold_86097	10573	100	Veillonella_sp._3_1_44
3673	7000000426	SRS043239_WUGC_scaffold_41772	10455	100	Veillonella_sp._3_1_44
3673	7000000512	C4079071	7885	90	Veillonella_sp._3_1_44
3673	7000000654	SRS015899_WUGC_scaffold_898	5972	100	Veillonella_sp._3_1_44
3673	7000000674	C2095477	5268	85	Veillonella_sp._3_1_44
3673	7000000708	SRS023938_Baylor_scaffold_56215	5404	100	Veillonella_sp._3_1_44
3957	7000000052	SRS042643_WUGC_scaffold_22768	38697	37	Veillonella_atypica
3957	7000000194	SRS022077_Baylor_scaffold_57739	41323	40	Veillonella_atypica
3957	7000000237	C1279176	32460	47	Veillonella_atypica
3957	7000000283	C2743216	7149	62	Veillonella_atypica
3957	7000000286	SRS024081_LANL_scaffold_72385	20550	43	Veillonella_atypica
3957	7000000305	SRS062761_LANL_scaffold_23905	20947	80	Veillonella_atypica
3957	7000000553	C2408135	10787	61	Veillonella_atypica
3957	7000000647	SRS020220_Baylor_scaffold_24180	13606	64	Veillonella_atypica
3015	7000000016	SRS023538_Baylor_scaffold_3846	24376	29	Neisseria_sicca
3015	7000000018	SRS022725_LANL_scaffold_4469	6964	100	Neisseria_sicca
3015	7000000028	SRS024138_Baylor_scaffold_47609	21808	68	Neisseria_sicca
3015	7000000073	SRS021496_Baylor_scaffold_43925	21814	66	Neisseria_sicca
3015	7000000074	SRS065099_LANL_scaffold_5464	10962	46	Neisseria_sicca
3015	7000000095	SRS018975_WUGC_scaffold_3554	7418	77	Neisseria_sicca
3015	7000000125	SRS015941_WUGC_scaffold_25345	21664	68	Neisseria_sicca
3015	7000000134	SRS022721_LANL_scaffold_7628	8680	69	Neisseria_sicca
3015	7000000134	SRS022721_LANL_scaffold_8656	17297	63	Neisseria_sicca
3015	7000000139	C2201762	7742	66	Neisseria_sicca
3015	7000000139	SRS013502_Baylor_scaffold_14846	13681	68	Neisseria_sicca
3015	7000000162	SRS014894_WUGC_scaffold_55064	10191	63	Neisseria_sicca
3015	7000000162	SRS014894_WUGC_scaffold_63391	8227	54	Neisseria_sicca
3015	7000000194	SRS022077_Baylor_scaffold_42987	21840	70	Neisseria_sicca
3015	7000000195	SRS017209_Baylor_scaffold_36138	30331	52	Neisseria_sicca
3015	7000000203	SRS024441_LANL_scaffold_21970	23290	61	Neisseria_sicca
3015	7000000208	SRS011126_Baylor_scaffold_74289	7117	87	Neisseria_sicca
3015	7000000224	SRS014573_WUGC_scaffold_29424	21662	68	Neisseria_sicca
3015	7000000244	C3774728	5485	100	Neisseria_sicca
3015	7000000295	C2959176	6144	66	Neisseria_sicca
3015	7000000295	SRS019219_WUGC_scaffold_73908	16593	61	Neisseria_sicca
3015	7000000298	SRS016569_Baylor_scaffold_22999	35802	41	Neisseria_sicca
3015	7000000342	SRS021954_Baylor_scaffold_39623	21936	68	Neisseria_sicca
3015	7000000354	SRS015985_WUGC_scaffold_31738	10931	90	Neisseria_sicca
3015	7000000354	SRS015985_WUGC_scaffold_4276	13329	52	Neisseria_sicca
3015	7000000367	SRS048791_LANL_scaffold_17145	11218	66	Neisseria_sicca
3015	7000000367	SRS048791_LANL_scaffold_55914	13083	71	Neisseria_sicca
3015	7000000392	SRS023557_Baylor_scaffold_26561	11549	69	Neisseria_sicca
3015	7000000392	SRS023557_Baylor_scaffold_2984	9717	72	Neisseria_sicca
3015	7000000394	SRS019607_WUGC_scaffold_14507	15033	55	Neisseria_sicca
3015	7000000395	SRS019077_WUGC_scaffold_4071	6531	87	Neisseria_sicca
3015	7000000411	SRS042984_LANL_scaffold_19505	10739	53	Neisseria_sicca
3015	7000000479	SRS015803_WUGC_scaffold_3113	9206	63	Neisseria_sicca
3015	7000000502	SRS019389_WUGC_scaffold_1268	9882	61	Neisseria_sicca
3015	7000000503	C3332240	6233	100	Neisseria_sicca
3015	7000000503	SRS053603_LANL_scaffold_86721	9271	90	Neisseria_sicca
3015	7000000508	SRS018739_WUGC_scaffold_9274	12723	60	Neisseria_sicca
3015	7000000511	SRS018591_WUGC_scaffold_25959	22153	64	Neisseria_sicca
3015	7000000512	SRS018394_Baylor_scaffold_35521	5199	100	Neisseria_sicca
3015	7000000541	SRS044486_WUGC_scaffold_1024	7898	55	Neisseria_sicca
3015	7000000541	SRS044486_WUGC_scaffold_3209	5605	83	Neisseria_sicca
3015	7000000554	SRS058336_LANL_scaffold_50439	11813	56	Neisseria_sicca
3015	7000000565	SRS052227_LANL_scaffold_52071	21663	68	Neisseria_sicca
3015	7000000576	SRS022621_Baylor_scaffold_25794	34684	47	Neisseria_sicca
3015	7000000600	SRS016002_WUGC_scaffold_24860	17404	61	Neisseria_sicca
3015	7000000604	SRS019894_WUGC_scaffold_55041	15822	60	Neisseria_sicca
3015	7000000604	SRS019894_WUGC_scaffold_8286	6370	100	Neisseria_sicca
3015	7000000649	SRS047634_LANL_scaffold_130164	7993	50	Neisseria_sicca
3015	7000000651	SRS063932_LANL_scaffold_65346	10989	46	Neisseria_sicca
3015	7000000671	C4711637	6310	100	Neisseria_sicca
3015	7000000677	SRS049389_WUGC_scaffold_22118	5777	62	Neisseria_sicca
3015	7000000677	SRS049389_WUGC_scaffold_29072	8786	80	Neisseria_sicca
3015	7000000692	SRS019980_Baylor_scaffold_61584	13990	33	Neisseria_sicca
3015	7000000709	SRS019906_WUGC_scaffold_53701	18724	29	Neisseria_sicca
3015	7000000713	SRS024355_LANL_scaffold_86693	12651	40	Neisseria_sicca
3015	7000000737	SRS050669_LANL_scaffold_68742	29915	52	Neisseria_sicca
3015	7000000738	SRS015470_WUGC_scaffold_26674	14396	40	Neisseria_sicca
3015	7000000741	C3571143	9957	81	Neisseria_sicca
3650	7000000210	SRS024015_Baylor_scaffold_42990	23083	72	Streptococcus_parasanguinis
3650	7000000295	SRS019219_WUGC_scaffold_54943	17571	77	Streptococcus_parasanguinis
3650	7000000393	SRS019327_WUGC_scaffold_66811	22029	71	Streptococcus_parasanguinis
3650	7000000550	SRS075404_LANL_scaffold_15431	17407	88	Streptococcus_parasanguinis
3650	7000000563	SRS014124_WUGC_scaffold_8527	22960	81	Streptococcus_parasanguinis
3650	7000000622	SRS077736_LANL_scaffold_866	37286	53	Streptococcus_parasanguinis
3650	7000000647	SRS020220_Baylor_scaffold_27743	8057	80	Streptococcus_parasanguinis
3650	7000000657	SRS016501_LANL_scaffold_22780	15412	72	Streptococcus_parasanguinis
3650	7000000663	C4025643	13503	90	Streptococcus_parasanguinis
3512	7000000041	SRS013705_Baylor_scaffold_74865	20656	34	Solobacterium_moorei
3512	7000000052	C3138793	17516	40	Solobacterium_moorei
3512	7000000194	SRS022077_Baylor_scaffold_35964	32660	26	Solobacterium_moorei
3512	7000000293	SRS023352_LANL_scaffold_39510	18519	47	Solobacterium_moorei
3512	7000000298	SRS016569_Baylor_scaffold_56979	26426	33	Solobacterium_moorei
3123	7000000029	SRS042131_WUGC_scaffold_9706	43463	89	Veillonella_atypica
3123	7000000128	SRS050244_LANL_scaffold_16357	5068	83	Veillonella_atypica
3123	7000000128	SRS050244_LANL_scaffold_8008	6401	100	Veillonella_atypica
3123	7000000210	SRS024015_Baylor_scaffold_49281	19285	87	Veillonella_atypica
3123	7000000210	SRS024015_Baylor_scaffold_51995	11921	100	Veillonella_atypica
3123	7000000240	SRS015762_WUGC_scaffold_5159	35036	91	Veillonella_atypica
3123	7000000324	SRS062878_LANL_scaffold_84172	23270	94	Veillonella_atypica
3123	7000000351	SRS047219_WUGC_scaffold_21835	9797	87	Veillonella_atypica
3123	7000000351	SRS047219_WUGC_scaffold_22608	14397	83	Veillonella_atypica
3123	7000000351	SRS047219_WUGC_scaffold_24027	9520	77	Veillonella_atypica
3123	7000000550	C3691504	9451	100	Veillonella_atypica
3123	7000000550	SRS075404_LANL_scaffold_66900	9685	77	Veillonella_atypica
3123	7000000550	SRS075404_LANL_scaffold_67738	16987	100	Veillonella_atypica
3963	7000000040	SRS043411_WUGC_scaffold_42074	69102	45	Eubacterium_rectale
3963	7000000145	SRS050422_LANL_scaffold_95516	20884	70	Eubacterium_rectale
3963	7000000200	SRS023526_Baylor_scaffold_35822	25759	76	Eubacterium_rectale
3963	7000000352	SRS014923_WUGC_scaffold_28600	35790	60	Eubacterium_rectale
3963	7000000410	SRS019030_Baylor_scaffold_20517	60115	58	Eubacterium_rectale
3963	7000000434	SRS014287_WUGC_scaffold_38207	26935	70	Eubacterium_rectale
3963	7000000735	SRS015190_WUGC_scaffold_10956	50571	50	Eubacterium_rectale
3963	7000000740	SRS064276_LANL_scaffold_41794	27375	67	Eubacterium_rectale
3624	7000000211	SRS024017_Baylor_scaffold_10608	7650	72	Streptococcus_mitis
3624	7000000221	SRS043676_WUGC_scaffold_16785	9289	61	Streptococcus_mitis
3624	7000000223	C478823	8210	69	Streptococcus_mitis
3624	7000000374	SRS016342_Baylor_scaffold_58975	12038	60	Streptococcus_mitis
3624	7000000383	SRS016349_Baylor_scaffold_676	10050	78	Streptococcus_mitis
3624	7000000505	SRS016039_WUGC_scaffold_1287	9432	64	Streptococcus_mitis
3624	7000000562	SRS014126_WUGC_scaffold_2878	5066	62	Streptococcus_mitis
3624	7000000597	C920206	9480	73	Streptococcus_mitis
3624	7000000664	SRS053630_LANL_scaffold_22934	7459	80	Streptococcus_mitis
3154	7000000224	SRS014573_WUGC_scaffold_46471	11126	26	Porphyromonas_sp._KLE_1280
3154	7000000274	SRS052876_LANL_scaffold_13044	9396	33	Porphyromonas_sp._KLE_1280
3154	7000000336	C2524074	6502	46	Porphyromonas_sp._KLE_1280
3154	7000000600	SRS016002_WUGC_scaffold_3554	9683	31	Porphyromonas_sp._KLE_1280
3154	7000000631	SRS050029_WUGC_scaffold_2776	18542	51	Porphyromonas_sp._KLE_1280
3154	7000000738	SRS015470_WUGC_scaffold_28121	7960	47	Porphyromonas_sp._KLE_1280
3649	7000000288	SRS024087_LANL_scaffold_75606	19597	40	Actinomyces_gerencseriae
3649	7000000411	SRS042984_LANL_scaffold_74706	16604	45	Actinomyces_gerencseriae
3649	7000000457	SRS024447_LANL_scaffold_14634	15814	42	Actinomyces_gerencseriae
3649	7000000612	SRS023841_Baylor_scaffold_4318	19397	36	Actinomyces_gerencseriae
3649	7000000651	SRS063932_LANL_scaffold_104067	17175	44	Actinomyces_gerencseriae
3649	7000000667	SRS022149_LANL_scaffold_21340	13646	40	Actinomyces_gerencseriae
3024	7000000009	SRS018300_Baylor_scaffold_55858	13068	50	Lachnoanaerobaculum_sp._OBRC5-5
3024	7000000009	SRS018300_Baylor_scaffold_56118	14950	27	Lachnoanaerobaculum_sp._OBRC5-5
3024	7000000046	C3682290	9947	45	Lachnoanaerobaculum_sp._OBRC5-5
3024	7000000139	SRS013502_Baylor_scaffold_31514	17716	35	Lachnoanaerobaculum_sp._OBRC5-5
3024	7000000195	SRS017209_Baylor_scaffold_36961	15541	29	Lachnoanaerobaculum_sp._OBRC5-5
3024	7000000402	C3094959	14522	57	Lachnoanaerobaculum_sp._OBRC5-5
3024	7000000421	SRS043663_LANL_scaffold_41489	27229	43	Lachnoanaerobaculum_sp._OBRC5-5
3024	7000000716	SRS044662_LANL_scaffold_49928	19947	30	Lachnoanaerobaculum_sp._OBRC5-5
4053	7000000180	SRS017013_Baylor_scaffold_5075	5320	71	Streptococcus_sp._C300
4053	7000000323	SRS046686_LANL_scaffold_10712	6850	70	Streptococcus_sp._C300
4053	7000000390	SRS018971_WUGC_scaffold_12449	7184	88	Streptococcus_sp._C300
4053	7000000439	SRS013942_WUGC_scaffold_2314	5422	71	Streptococcus_sp._C300
4053	7000000673	SRS017025_Baylor_scaffold_7640	7345	53	Streptococcus_sp._C300
2975	7000000052	SRS042643_WUGC_scaffold_47098	7333	62	Actinomyces_sp._oral_taxon_185
2975	7000000207	SRS011243_Baylor_scaffold_48665	6806	71	Actinomyces_sp._oral_taxon_180
2975	7000000240	C3674253	12684	61	Actinomyces_sp._oral_taxon_186
2975	7000000286	SRS024081_LANL_scaffold_74624	6106	71	Actinomyces_sp._oral_taxon_182
2975	7000000556	SRS057205_LANL_scaffold_58300	12829	61	Actinomyces_sp._oral_taxon_187
2975	7000000599	SRS019022_WUGC_scaffold_40483	11330	58	Actinomyces_sp._oral_taxon_188
2975	7000000653	SRS016740_Baylor_scaffold_74028	10293	70	Actinomyces_sp._oral_taxon_183
2975	7000000663	SRS016319_WUGC_scaffold_2763	15569	66	Actinomyces_sp._oral_taxon_184
2975	7000000707	SRS019045_WUGC_scaffold_35301	9396	77	Actinomyces_sp._oral_taxon_181
3903	7000000128	SRS050244_LANL_scaffold_96097	11930	80	Fusobacterium_periodonticum
3903	7000000159	SRS063288_LANL_scaffold_5073	15659	76	Fusobacterium_periodonticum
3903	7000000159	SRS063288_LANL_scaffold_63360	10643	90	Fusobacterium_periodonticum
3903	7000000195	SRS017209_Baylor_scaffold_47381	7602	91	Fusobacterium_periodonticum
3903	7000000195	SRS017209_Baylor_scaffold_70562	6758	75	Fusobacterium_periodonticum
3903	7000000268	C4122602	15490	80	Fusobacterium_periodonticum
3903	7000000277	C1127857	8629	75	Fusobacterium_periodonticum
3903	7000000513	C2498258	16825	80	Fusobacterium_periodonticum
3903	7000000534	SRS019128_WUGC_scaffold_56162	8680	71	Fusobacterium_periodonticum
3903	7000000639	C1214437	10367	76	Fusobacterium_periodonticum
4105	7000000028	C2768413	13626	33	Campylobacter_concisus
4105	7000000029	SRS042131_WUGC_scaffold_8043	5973	55	Campylobacter_concisus
4105	7000000298	SRS016569_Baylor_scaffold_17001	12483	50	Campylobacter_concisus
4105	7000000436	SRS015644_WUGC_scaffold_5931	10753	50	Campylobacter_concisus
4105	7000000503	C3333190	9340	52	Campylobacter_concisus
4105	7000000596	C1988548	9850	42	Campylobacter_concisus
4105	7000000663	SRS016319_WUGC_scaffold_53820	5605	53	Campylobacter_concisus
4076	7000000052	SRS042643_WUGC_scaffold_165	8076	33	Lachnoanaerobaculum_sp._OBRC5-5
4076	7000000144	SRS045715_LANL_scaffold_58562	8473	45	Lachnoanaerobaculum_sp._OBRC5-5
4076	7000000274	C2368891	7479	66	Lachnoanaerobaculum_sp._OBRC5-5
4076	7000000465	C1943913	7458	38	Lachnoanaerobaculum_sp._OBRC5-5
4076	7000000508	C3714542	10846	62	Lachnoanaerobaculum_sp._OBRC5-5
4076	7000000583	C3390052	7425	45	Lachnoanaerobaculum_sp._OBRC5-5
4076	7000000663	SRS016319_WUGC_scaffold_44418	8204	35	Lachnoanaerobaculum_sp._OBRC5-5
4482	7000000125	SRS015941_WUGC_scaffold_46489	24961	16	Veillonella_sp._6_1_27
4482	7000000195	SRS017209_Baylor_scaffold_64457	25224	13	Veillonella_sp._6_1_27
4482	7000000405	SRS024277_LANL_scaffold_8143	20867	17	Veillonella_sp._6_1_27
4482	7000000422	SRS057791_LANL_scaffold_34998	32673	37	Veillonella_sp._6_1_27
4482	7000000503	SRS053603_LANL_scaffold_62762	24762	25	Veillonella_sp._6_1_27
3870	7000000009	C3377573	6351	75	Streptococcus_parasanguinis
3870	7000000009	SRS018300_Baylor_scaffold_56141	28715	65	Streptococcus_parasanguinis
3870	7000000039	SRS013164_Baylor_scaffold_31525	22622	64	Streptococcus_parasanguinis
3870	7000000058	SRS064774_LANL_scaffold_20248	16622	78	Streptococcus_parasanguinis
3870	7000000194	SRS022077_Baylor_scaffold_49298	23944	71	Streptococcus_parasanguinis
3870	7000000224	SRS014573_WUGC_scaffold_57708	9828	85	Streptococcus_parasanguinis
3870	7000000298	SRS016569_Baylor_scaffold_56656	17164	68	Streptococcus_parasanguinis
3870	7000000389	C3833756	10186	100	Streptococcus_parasanguinis
3870	7000000392	SRS023557_Baylor_scaffold_33187	13122	80	Streptococcus_parasanguinis
3870	7000000394	SRS019607_WUGC_scaffold_13120	27741	66	Streptococcus_parasanguinis
3870	7000000608	SRS024375_LANL_scaffold_32341	27179	64	Streptococcus_parasanguinis
2864	3300003140	Ga0051081_1001618	10427	46	Bacteroides_sp._2_1_16
2864	3300003140	Ga0051081_1001619	19588	73	Bacteroides_sp._2_1_16
2864	3300003140	Ga0051081_1001620	10156	61	Bacteroides_sp._2_1_16
2864	3300003140	Ga0051081_1001621	12986	85	Bacteroides_sp._2_1_16
2864	3300003146	Ga0051080_1002363	20997	70	Bacteroides_sp._2_1_16
2864	3300003146	Ga0051080_1002365	5223	70	Bacteroides_sp._2_1_16
2864	7000000011	SRS053214_LANL_scaffold_10581	22286	66	Bacteroides_sp._2_1_16
2864	7000000012	SRS018313_Baylor_scaffold_11112	5122	88	Bacteroides_sp._2_1_16
2864	7000000012	SRS018313_Baylor_scaffold_4123	9914	100	Bacteroides_sp._2_1_16
2864	7000000032	SRS024132_Baylor_scaffold_7719	46986	75	Bacteroides_sp._2_1_16
2864	7000000036	SRS049164_WUGC_scaffold_73047	12353	71	Bacteroides_sp._2_1_16
2864	7000000036	SRS049164_WUGC_scaffold_89112	5242	71	Bacteroides_sp._2_1_16
2864	7000000040	SRS043411_WUGC_scaffold_12644	16636	80	Bacteroides_sp._2_1_16
2864	7000000040	SRS043411_WUGC_scaffold_31477	15232	73	Bacteroides_sp._2_1_16
2864	7000000045	SRS013687_Baylor_scaffold_24718	9213	66	Bacteroides_sp._2_1_16
2864	7000000045	SRS013687_Baylor_scaffold_50800	9545	72	Bacteroides_sp._2_1_16
2864	7000000069	SRS016095_WUGC_scaffold_11314	6063	60	Bacteroides_sp._2_1_16
2864	7000000069	SRS016095_WUGC_scaffold_4940	5427	63	Bacteroides_sp._2_1_16
2864	7000000069	SRS016095_WUGC_scaffold_5677	6280	84	Bacteroides_sp._2_1_16
2864	7000000069	SRS016095_WUGC_scaffold_8880	6197	62	Bacteroides_sp._2_1_16
2864	7000000075	SRS016056_WUGC_scaffold_5236	5519	77	Bacteroides_sp._2_1_16
2864	7000000081	SRS017307_Baylor_scaffold_8450	55674	68	Bacteroides_sp._2_1_16
2864	7000000093	SRS022137_LANL_scaffold_27787	6511	72	Bacteroides_sp._2_1_16
2864	7000000093	SRS022137_LANL_scaffold_45	10245	100	Bacteroides_sp._2_1_16
2864	7000000107	SRS042628_WUGC_scaffold_22846	6060	54	Bacteroides_sp._2_1_16
2864	7000000107	SRS042628_WUGC_scaffold_23423	13122	87	Bacteroides_sp._2_1_16
2864	7000000107	SRS042628_WUGC_scaffold_29665	8064	50	Bacteroides_sp._2_1_16
2864	7000000107	SRS042628_WUGC_scaffold_3415	8196	50	Bacteroides_sp._2_1_16
2864	7000000112	SRS011302_Baylor_scaffold_24381	11015	70	Bacteroides_sp._2_1_16
2864	7000000158	SRS014979_WUGC_scaffold_15069	12219	86	Bacteroides_sp._2_1_16
2864	7000000178	SRS017247_LANL_scaffold_3573	56902	66	Bacteroides_sp._2_1_16
2864	7000000188	SRS053398_LANL_scaffold_29979	12285	75	Bacteroides_sp._2_1_16
2864	7000000188	SRS053398_LANL_scaffold_37385	8459	83	Bacteroides_sp._2_1_16
2864	7000000188	SRS053398_LANL_scaffold_9892	12826	85	Bacteroides_sp._2_1_16
2864	7000000192	SRS017821_Baylor_scaffold_1353	38532	75	Bacteroides_sp._2_1_16
2864	7000000192	SRS017821_Baylor_scaffold_2810	5701	54	Bacteroides_sp._2_1_16
2864	7000000193	SRS048870_WUGC_scaffold_26452	6264	81	Bacteroides_sp._2_1_16
2864	7000000193	SRS048870_WUGC_scaffold_687	5068	100	Bacteroides_sp._2_1_16
2864	7000000200	SRS023526_Baylor_scaffold_24780	10530	37	Bacteroides_sp._2_1_16
2864	7000000200	SRS023526_Baylor_scaffold_33780	15334	77	Bacteroides_sp._2_1_16
2864	7000000200	SRS023526_Baylor_scaffold_7646	26009	75	Bacteroides_sp._2_1_16
2864	7000000232	SRS015578_WUGC_scaffold_11221	41732	70	Bacteroides_sp._2_1_16
2864	7000000239	SRS013951_WUGC_scaffold_43472	43003	75	Bacteroides_sp._2_1_16
2864	7000000239	SRS013951_WUGC_scaffold_69392	8566	50	Bacteroides_sp._2_1_16
2864	7000000243	C4025686	10889	50	Bacteroides_sp._2_1_16
2864	7000000258	C5291323	8184	46	Bacteroides_sp._2_1_16
2864	7000000258	SRS016335_WUGC_scaffold_42665	47064	76	Bacteroides_sp._2_1_16
2864	7000000265	C2879818	6317	90	Bacteroides_sp._2_1_16
2864	7000000265	SRS021948_Baylor_scaffold_5554	9191	72	Bacteroides_sp._2_1_16
2864	7000000272	SRS016203_WUGC_scaffold_10028	10200	83	Bacteroides_sp._2_1_16
2864	7000000272	SRS016203_WUGC_scaffold_10042	17228	75	Bacteroides_sp._2_1_16
2864	7000000272	SRS016203_WUGC_scaffold_10929	5556	60	Bacteroides_sp._2_1_16
2864	7000000272	SRS016203_WUGC_scaffold_3576	6939	69	Bacteroides_sp._2_1_16
2864	7000000296	SRS024009_Baylor_scaffold_11991	5872	81	Bacteroides_sp._2_1_16
2864	7000000296	SRS024009_Baylor_scaffold_1296	11988	75	Bacteroides_sp._2_1_16
2864	7000000296	SRS024009_Baylor_scaffold_4014	8512	50	Bacteroides_sp._2_1_16
2864	7000000296	SRS024009_Baylor_scaffold_897	15154	77	Bacteroides_sp._2_1_16
2864	7000000297	SRS056259_LANL_scaffold_33596	20444	69	Bacteroides_sp._2_1_16
2864	7000000297	SRS056259_LANL_scaffold_43731	9881	85	Bacteroides_sp._2_1_16
2864	7000000302	SRS023914_Baylor_scaffold_23543	10278	66	Bacteroides_sp._2_1_16
2864	7000000302	SRS023914_Baylor_scaffold_5329	21206	66	Bacteroides_sp._2_1_16
2864	7000000317	SRS014459_WUGC_scaffold_24964	8814	50	Bacteroides_sp._2_1_16
2864	7000000317	SRS014459_WUGC_scaffold_37547	40385	75	Bacteroides_sp._2_1_16
2864	7000000329	SRS016495_LANL_scaffold_16274	16809	80	Bacteroides_sp._2_1_16
2864	7000000329	SRS016495_LANL_scaffold_17755	20202	75	Bacteroides_sp._2_1_16
2864	7000000329	SRS016495_LANL_scaffold_18937	10186	43	Bacteroides_sp._2_1_16
2864	7000000333	SRS050925_LANL_scaffold_12142	7353	50	Bacteroides_sp._2_1_16
2864	7000000333	SRS050925_LANL_scaffold_6205	12580	75	Bacteroides_sp._2_1_16
2864	7000000334	SRS015217_WUGC_scaffold_25087	51012	70	Bacteroides_sp._2_1_16
2864	7000000335	SRS015369_Baylor_scaffold_19002	28993	69	Bacteroides_sp._2_1_16
2864	7000000335	SRS015369_Baylor_scaffold_4489	12185	60	Bacteroides_sp._2_1_16
2864	7000000401	SRS011271_WUGC_scaffold_11675	6298	100	Bacteroides_sp._2_1_16
2864	7000000401	SRS011271_WUGC_scaffold_2225	8249	71	Bacteroides_sp._2_1_16
2864	7000000401	SRS011271_WUGC_scaffold_8117	27043	74	Bacteroides_sp._2_1_16
2864	7000000403	SRS024388_LANL_scaffold_3846	19013	63	Bacteroides_sp._2_1_16
2864	7000000403	SRS024388_LANL_scaffold_6997	6178	83	Bacteroides_sp._2_1_16
2864	7000000407	SRS019267_WUGC_scaffold_17841	19272	74	Bacteroides_sp._2_1_16
2864	7000000407	SRS019267_WUGC_scaffold_3861	16333	58	Bacteroides_sp._2_1_16
2864	7000000407	SRS019267_WUGC_scaffold_8107	17594	76	Bacteroides_sp._2_1_16
2864	7000000417	SRS011239_Baylor_scaffold_1978	55668	68	Bacteroides_sp._2_1_16
2864	7000000425	SRS013476_Baylor_scaffold_2340	27342	77	Bacteroides_sp._2_1_16
2864	7000000425	SRS013476_Baylor_scaffold_577	7912	42	Bacteroides_sp._2_1_16
2864	7000000425	SRS013476_Baylor_scaffold_7568	13075	83	Bacteroides_sp._2_1_16
2864	7000000429	C2071669	12069	57	Bacteroides_sp._2_1_16
2864	7000000433	SRS050752_LANL_scaffold_9299	55506	71	Bacteroides_sp._2_1_16
2864	7000000464	SRS077730_LANL_scaffold_3039	24623	65	Bacteroides_sp._2_1_16
2864	7000000475	SRS020328_Baylor_scaffold_2383	42040	75	Bacteroides_sp._2_1_16
2864	7000000475	SRS020328_Baylor_scaffold_26162	5930	54	Bacteroides_sp._2_1_16
2864	7000000481	SRS047014_WUGC_scaffold_80783	5714	75	Bacteroides_sp._2_1_16
2864	7000000481	SRS047014_WUGC_scaffold_80836	9167	70	Bacteroides_sp._2_1_16
2864	7000000481	SRS047014_WUGC_scaffold_81020	5495	50	Bacteroides_sp._2_1_16
2864	7000000482	SRS016541_Baylor_scaffold_12166	9173	58	Bacteroides_sp._2_1_16
2864	7000000482	SRS016541_Baylor_scaffold_7673	28366	66	Bacteroides_sp._2_1_16
2864	7000000484	SRS016018_WUGC_scaffold_5565	104312	69	Bacteroides_sp._2_1_16
2864	7000000492	SRS048164_WUGC_scaffold_33782	7414	90	Bacteroides_sp._2_1_16
2864	7000000509	SRS054590_LANL_scaffold_10026	5860	66	Bacteroides_sp._2_1_16
2864	7000000509	SRS054590_LANL_scaffold_10615	25324	80	Bacteroides_sp._2_1_16
2864	7000000509	SRS054590_LANL_scaffold_11188	7977	68	Bacteroides_sp._2_1_16
2864	7000000509	SRS054590_LANL_scaffold_9148	12095	63	Bacteroides_sp._2_1_16
2864	7000000516	SRS019161_WUGC_scaffold_11574	51701	68	Bacteroides_sp._2_1_16
2864	7000000521	SRS023583_Baylor_scaffold_11113	5773	90	Bacteroides_sp._2_1_16
2864	7000000521	SRS023583_Baylor_scaffold_14650	7010	90	Bacteroides_sp._2_1_16
2864	7000000521	SRS023583_Baylor_scaffold_3939	11976	87	Bacteroides_sp._2_1_16
2864	7000000521	SRS023583_Baylor_scaffold_953	11506	57	Bacteroides_sp._2_1_16
2864	7000000531	SRS049959_WUGC_scaffold_12293	13443	85	Bacteroides_sp._2_1_16
2864	7000000531	SRS049959_WUGC_scaffold_37776	8461	66	Bacteroides_sp._2_1_16
2864	7000000538	SRS024075_LANL_scaffold_3043	6406	55	Bacteroides_sp._2_1_16
2864	7000000538	SRS024075_LANL_scaffold_5518	52639	70	Bacteroides_sp._2_1_16
2864	7000000546	SRS019910_WUGC_scaffold_36977	42886	75	Bacteroides_sp._2_1_16
2864	7000000570	SRS051882_Baylor_scaffold_2298	7152	58	Bacteroides_sp._2_1_16
2864	7000000570	SRS051882_Baylor_scaffold_3838	5934	63	Bacteroides_sp._2_1_16
2864	7000000579	SRS017103_Baylor_scaffold_1566	8597	71	Bacteroides_sp._2_1_16
2864	7000000624	C3237468	8140	81	Bacteroides_sp._2_1_16
2864	7000000624	SRS024435_LANL_scaffold_32028	23033	76	Bacteroides_sp._2_1_16
2864	7000000624	SRS024435_LANL_scaffold_32539	8277	46	Bacteroides_sp._2_1_16
2864	7000000624	SRS024435_LANL_scaffold_33589	6766	76	Bacteroides_sp._2_1_16
2864	7000000626	SRS064557_LANL_scaffold_12329	27891	65	Bacteroides_sp._2_1_16
2864	7000000626	SRS064557_LANL_scaffold_6895	35437	61	Bacteroides_sp._2_1_16
2864	7000000633	SRS015065_WUGC_scaffold_19692	20015	71	Bacteroides_sp._2_1_16
2864	7000000633	SRS015065_WUGC_scaffold_35132	8151	46	Bacteroides_sp._2_1_16
2864	7000000633	SRS015065_WUGC_scaffold_757	21029	78	Bacteroides_sp._2_1_16
2864	7000000646	SRS015960_WUGC_scaffold_32079	13515	70	Bacteroides_sp._2_1_16
2864	7000000661	SRS052027_LANL_scaffold_7323	5322	70	Bacteroides_sp._2_1_16
2864	7000000669	SRS022713_LANL_scaffold_12343	8403	46	Bacteroides_sp._2_1_16
2864	7000000684	SRS019582_WUGC_scaffold_12484	49957	70	Bacteroides_sp._2_1_16
2864	7000000690	SRS055982_Baylor_scaffold_2838	15033	82	Bacteroides_sp._2_1_16
2864	7000000735	SRS015190_WUGC_scaffold_1562	8453	83	Bacteroides_sp._2_1_16
2864	7000000736	SRS014235_WUGC_scaffold_35298	13193	87	Bacteroides_sp._2_1_16
4160	7000000085	SRS018145_Baylor_scaffold_32316	19919	50	Acinetobacter_sp._CIP_102143
4160	7000000253	SRS054569_LANL_scaffold_17198	22188	50	Acinetobacter_sp._CIP_102143
4160	7000000440	SRS015797_WUGC_scaffold_15782	70002	29	Acinetobacter_sp._CIP_102143
4160	7000000461	SRS045127_LANL_scaffold_14422	33032	36	Acinetobacter_sp._CIP_102143
4160	7000000496	SRS057692_LANL_scaffold_39478	21070	50	Acinetobacter_sp._CIP_102143
4160	7000000564	SRS016225_WUGC_scaffold_31498	40038	39	Acinetobacter_sp._CIP_102143
4160	7000000565	SRS052227_LANL_scaffold_50880	22602	31	Acinetobacter_sp._CIP_102143
4160	7000000631	SRS050029_WUGC_scaffold_6438	103390	31	Acinetobacter_sp._CIP_102143
3419	7000000038	C4276967	11704	71	Roseburia_hominis
3419	7000000081	SRS017307_Baylor_scaffold_7371	38184	57	Roseburia_hominis
3419	7000000145	SRS050422_LANL_scaffold_82453	22090	76	Roseburia_hominis
3419	7000000282	C8477807	9996	72	Roseburia_hominis
3419	7000000289	SRS024331_LANL_scaffold_43108	25598	75	Roseburia_hominis
3419	7000000300	SRS043701_LANL_scaffold_31205	25751	72	Roseburia_hominis
3419	7000000320	SRS063040_Baylor_scaffold_21041	11200	71	Roseburia_hominis
3419	7000000460	SRS051031_LANL_scaffold_62496	13115	55	Roseburia_hominis
3419	7000000475	SRS020328_Baylor_scaffold_34917	11745	71	Roseburia_hominis
3419	7000000526	SRS019397_WUGC_scaffold_26943	32254	66	Roseburia_hominis
3419	7000000624	C3236958	7598	81	Roseburia_hominis
3419	7000000655	SRS019968_Baylor_scaffold_4282	16671	72	Roseburia_hominis
3500	7000000063	SRS015057_WUGC_scaffold_35924	6144	85	Veillonella_atypica
3500	7000000073	C2862865	6018	77	Veillonella_atypica
3500	7000000074	SRS065099_LANL_scaffold_101735	20796	59	Veillonella_atypica
3500	7000000349	SRS047210_WUGC_scaffold_46647	6106	75	Veillonella_atypica
3500	7000000349	SRS047210_WUGC_scaffold_46648	5412	71	Veillonella_atypica
3500	7000000480	SRS015209_WUGC_scaffold_56211	7167	88	Veillonella_atypica
3500	7000000576	SRS022621_Baylor_scaffold_30900	20738	54	Veillonella_atypica
3500	7000000583	C3390982	19289	54	Veillonella_atypica
3500	7000000671	SRS022143_LANL_scaffold_74387	21968	51	Veillonella_atypica
3500	7000000708	SRS023938_Baylor_scaffold_33785	10606	71	Veillonella_atypica
4449	7000000044	SRS013170_Baylor_scaffold_140611	33417	78	Veillonella_sp._3_1_44
4449	7000000119	SRS023964_Baylor_scaffold_49181	67252	58	Veillonella_sp._3_1_44
4449	7000000125	C3534025	42593	57	Veillonella_sp._3_1_44
4449	7000000147	SRS014690_WUGC_scaffold_24596	66658	65	Veillonella_sp._3_1_44
4449	7000000195	SRS017209_Baylor_scaffold_10929	67137	64	Veillonella_sp._3_1_44
4449	7000000356	C862425	49699	67	Veillonella_sp._3_1_44
4449	7000000457	SRS024447_LANL_scaffold_31953	16286	69	Veillonella_sp._3_1_44
4449	7000000605	SRS019028_WUGC_scaffold_65927	66658	66	Veillonella_sp._3_1_44
4449	7000000656	SRS065310_LANL_scaffold_5894	66790	62	Veillonella_sp._3_1_44
4449	7000000692	C3070390	56848	68	Veillonella_sp._3_1_44
4449	7000000737	SRS050669_LANL_scaffold_25737	35708	86	Veillonella_sp._3_1_44
3758	7000000022	SRS011452_WUGC_scaffold_12612	5574	100	Parabacteroides_merdae
3758	7000000022	SRS011452_WUGC_scaffold_2374	6246	66	Parabacteroides_merdae
3758	7000000022	SRS011452_WUGC_scaffold_8139	18382	100	Parabacteroides_merdae
3758	7000000071	SRS065504_LANL_scaffold_46795	22020	100	Parabacteroides_merdae
3758	7000000158	SRS014979_WUGC_scaffold_1660	7973	88	Parabacteroides_merdae
3758	7000000158	SRS014979_WUGC_scaffold_7824	8543	100	Parabacteroides_merdae
3758	7000000200	SRS023526_Baylor_scaffold_3806	42575	80	Parabacteroides_merdae
3758	7000000289	SRS024331_LANL_scaffold_43362	5437	87	Parabacteroides_merdae
3758	7000000289	SRS024331_LANL_scaffold_50782	21687	89	Parabacteroides_merdae
3758	7000000373	SRS016989_Baylor_scaffold_1629	50251	77	Parabacteroides_merdae
3758	7000000401	SRS011271_WUGC_scaffold_39008	16559	93	Parabacteroides_merdae
3758	7000000401	SRS011271_WUGC_scaffold_40517	15151	100	Parabacteroides_merdae
3758	7000000484	SRS016018_WUGC_scaffold_12766	7456	100	Parabacteroides_merdae
3758	7000000484	SRS016018_WUGC_scaffold_133	19693	100	Parabacteroides_merdae
3758	7000000543	SRS024265_LANL_scaffold_13826	8815	90	Parabacteroides_merdae
3758	7000000543	SRS024265_LANL_scaffold_6657	5493	100	Parabacteroides_merdae
3572	7000000040	SRS043411_WUGC_scaffold_28535	15344	54	Bacteroides_sp._3_1_33FAA
3572	7000000112	SRS011302_Baylor_scaffold_17298	15622	59	Bacteroides_sp._3_1_33FAA
3572	7000000171	C3377933	14930	61	Bacteroides_sp._3_1_33FAA
3572	7000000186	SRS022524_Baylor_scaffold_70329	17121	52	Bacteroides_sp._3_1_33FAA
3572	7000000320	C3358137	14454	57	Bacteroides_sp._3_1_33FAA
3572	7000000332	SRS015133_WUGC_scaffold_3734	11535	56	Bacteroides_sp._3_1_33FAA
3572	7000000570	SRS051882_Baylor_scaffold_4796	8484	64	Bacteroides_sp._3_1_33FAA
3572	7000000627	SRS014313_WUGC_scaffold_7204	6394	85	Bacteroides_sp._3_1_33FAA
3572	7000000735	SRS015190_WUGC_scaffold_2857	9211	50	Bacteroides_sp._3_1_33FAA
3585	7000000007	SRS017139_Baylor_scaffold_108024	45045	43	Porphyromonas_sp._KLE_1280
3585	7000000085	SRS018145_Baylor_scaffold_30133	41104	50	Porphyromonas_sp._KLE_1280
3585	7000000090	C2925871	6029	100	Porphyromonas_sp._KLE_1280
3585	7000000207	SRS011243_Baylor_scaffold_48706	20249	75	Porphyromonas_sp._KLE_1280
3585	7000000274	SRS052876_LANL_scaffold_10243	24052	73	Porphyromonas_sp._KLE_1280
3585	7000000496	SRS057692_LANL_scaffold_58935	32852	57	Porphyromonas_sp._KLE_1280
3585	7000000565	C2927475	5773	90	Porphyromonas_sp._KLE_1280
3585	7000000565	SRS052227_LANL_scaffold_52042	12630	77	Porphyromonas_sp._KLE_1280
3585	7000000713	SRS024355_LANL_scaffold_119406	46121	43	Porphyromonas_sp._KLE_1280
15505	3300001770	JGI24114J20149_100020	32595	50	Comamonadaceae_bacterium_H1
15505	3300001774	JGI24119J20153_100142	18854	64	Comamonadaceae_bacterium_H1
15505	3300001779	JGI24117J20151_100077	17177	72	Comamonadaceae_bacterium_H1
15505	3300001805	JGI24116J20308_100315	8707	84	Comamonadaceae_bacterium_H1
15505	3300001805	JGI24116J20308_100346	7526	80	Comamonadaceae_bacterium_H1
4092	7000000018	SRS022725_LANL_scaffold_79402	16237	29	Leptotrichia_buccalis
4092	7000000041	SRS013705_Baylor_scaffold_101538	19859	27	Leptotrichia_buccalis
4092	7000000082	SRS017304_Baylor_scaffold_3541	14747	29	Leptotrichia_buccalis
4092	7000000127	SRS023926_Baylor_scaffold_76931	19047	29	Leptotrichia_buccalis
4092	7000000144	SRS045715_LANL_scaffold_66914	19228	24	Leptotrichia_buccalis
4092	7000000176	SRS016200_WUGC_scaffold_48619	14914	33	Leptotrichia_buccalis
4092	7000000367	SRS048791_LANL_scaffold_59856	19099	34	Leptotrichia_buccalis
4092	7000000511	SRS018591_WUGC_scaffold_16918	23374	33	Leptotrichia_buccalis
4092	7000000640	SRS015278_WUGC_scaffold_1573	13191	34	Leptotrichia_buccalis
4625	7000000131	C1053247	13261	50	Lachnospiraceae_bacterium_1_1_57FAA
4625	7000000370	C1746178	10843	56	Lachnospiraceae_bacterium_1_1_57FAA
4625	7000000526	C1476717	14719	47	Lachnospiraceae_bacterium_1_1_57FAA
4625	7000000540	C1114132	15808	47	Lachnospiraceae_bacterium_1_1_57FAA
2852	7000000016	SRS023538_Baylor_scaffold_29222	11169	70	Kingella_denitrificans
2852	7000000046	SRS013252_Baylor_scaffold_13114	9107	78	Kingella_denitrificans
2852	7000000309	SRS075410_LANL_scaffold_3864	5897	50	Kingella_denitrificans
2852	7000000440	SRS015797_WUGC_scaffold_40807	6634	90	Kingella_denitrificans
2852	7000000528	C1351352	8045	63	Kingella_denitrificans
2852	7000000535	C2031866	7271	90	Kingella_denitrificans
2852	7000000664	SRS053630_LANL_scaffold_23553	8733	84	Kingella_denitrificans
3655	7000000124	SRS056695_LANL_scaffold_303	13689	18	Lactobacillus_crispatus
3655	7000000263	C67025	15895	22	Lactobacillus_crispatus
3655	7000000365	SRS018769_WUGC_scaffold_120	17093	22	Lactobacillus_crispatus
3655	7000000489	SRS020349_Baylor_scaffold_45	30908	17	Lactobacillus_crispatus
3655	7000000680	C38366	13987	23	Lactobacillus_crispatus
5140	7000000385	SRS017433_Baylor_scaffold_112	32223	50	Bacteroides_finegoldii_CL09T03C10
5140	7000000429	C2072201	18232	52	Bacteroides_finegoldii_CL09T03C10
5140	7000000540	SRS023346_LANL_scaffold_7517	17055	52	Bacteroides_finegoldii_CL09T03C10
5140	7000000659	SRS015854_WUGC_scaffold_22092	20516	51	Bacteroides_finegoldii_CL09T03C10
3131	7000000182	SRS054653_LANL_scaffold_38119	6310	100	Corynebacterium_matruchotii
3131	7000000219	SRS043018_WUGC_scaffold_66728	7491	50	Corynebacterium_matruchotii
3131	7000000358	SRS015989_WUGC_scaffold_33345	13380	37	Corynebacterium_matruchotii
3131	7000000449	SRS015215_WUGC_scaffold_60706	6012	100	Corynebacterium_matruchotii
3131	7000000471	SRS064449_LANL_scaffold_1223	26078	37	Corynebacterium_matruchotii
3131	7000000514	SRS024561_LANL_scaffold_13761	18882	31	Corynebacterium_matruchotii
3131	7000000534	SRS019128_WUGC_scaffold_17442	13232	43	Corynebacterium_matruchotii
3131	7000000568	SRS051930_LANL_scaffold_47721	34387	24	Corynebacterium_matruchotii
3131	7000000652	SRS020226_Baylor_scaffold_32068	18764	31	Corynebacterium_matruchotii
3834	7000000085	SRS018145_Baylor_scaffold_14803	43514	32	Acinetobacter_sp._CIP_102143
3834	7000000253	SRS054569_LANL_scaffold_26835	19137	69	Acinetobacter_sp._CIP_102143
3834	7000000440	SRS015797_WUGC_scaffold_37706	53812	39	Acinetobacter_sp._CIP_102143
3834	7000000461	SRS045127_LANL_scaffold_13709	18619	50	Acinetobacter_sp._CIP_102143
3834	7000000496	SRS057692_LANL_scaffold_36295	30216	47	Acinetobacter_sp._CIP_102143
3834	7000000564	SRS016225_WUGC_scaffold_31889	46259	45	Acinetobacter_sp._CIP_102143
3834	7000000565	SRS052227_LANL_scaffold_50919	28973	50	Acinetobacter_sp._CIP_102143
11061	3300000405	LV_Brine_h2_0102DRAFT_1000770	10265	70	Pseudomonas_sp._BAY1663
11061	3300000525	JGI1221J11331_1001261	8392	85	Pseudomonas_sp._BAY1663
11061	3300001130	JGI1221J13441_10001350	10454	70	Pseudomonas_sp._BAY1663
11061	3300001523	JGI1221J15618_1156632	8105	85	Pseudomonas_sp._BAY1663
11061	3300001523	JGI1221J15618_1156633	8020	85	Pseudomonas_sp._BAY1663
10693	3300001346	JGI20151J14362_10002907	11928	50	Streptococcus_pneumoniae
10693	3300001347	JGI20156J14371_10004072	10672	43	Streptococcus_pneumoniae
10693	3300001354	JGI20155J14468_10002032	15290	52	Streptococcus_pneumoniae
10693	3300001355	JGI20158J14315_10001661	16110	53	Streptococcus_pneumoniae
4966	7000000305	SRS062761_LANL_scaffold_51026	8024	83	Prevotella_sp._HJM029
4966	7000000326	C2867866	6682	76	Prevotella_sp._F0091
4966	7000000394	C2764217	15617	63	Prevotella_sp._HJM029
4966	7000000527	C5922896	6456	90	Prevotella_sp._HJM029
2870	3300003125	Ga0052232_100862	14301	31	Bacteroides_massiliensis
2870	3300003125	Ga0052232_101868	10567	53	Bacteroides_massiliensis
2870	3300003125	Ga0052232_105605	25109	36	Bacteroides_massiliensis
2870	3300003146	Ga0051080_1002265	47647	38	Bacteroides_massiliensis
2870	7000000022	SRS011452_WUGC_scaffold_10735	6139	75	Bacteroides_massiliensis
2870	7000000022	SRS011452_WUGC_scaffold_3183	14110	22	Bacteroides_massiliensis
2870	7000000038	C4275009	7664	66	Bacteroides_massiliensis
2870	7000000040	SRS043411_WUGC_scaffold_17442	20460	29	Bacteroides_massiliensis
2870	7000000040	SRS043411_WUGC_scaffold_17443	16792	48	Bacteroides_massiliensis
2870	7000000045	SRS013687_Baylor_scaffold_43403	20164	25	Bacteroides_massiliensis
2870	7000000069	SRS016095_WUGC_scaffold_6992	10001	58	Bacteroides_massiliensis
2870	7000000081	SRS017307_Baylor_scaffold_15004	9563	33	Bacteroides_massiliensis
2870	7000000100	SRS018817_WUGC_scaffold_6552	8812	63	Bacteroides_massiliensis
2870	7000000111	SRS019601_WUGC_scaffold_21133	8325	70	Bacteroides_massiliensis
2870	7000000111	SRS019601_WUGC_scaffold_34018	28547	25	Bacteroides_massiliensis
2870	7000000112	SRS011302_Baylor_scaffold_19883	12330	27	Bacteroides_massiliensis
2870	7000000112	SRS011302_Baylor_scaffold_6142	11552	44	Bacteroides_massiliensis
2870	7000000142	SRS016753_Baylor_scaffold_14712	42753	38	Bacteroides_massiliensis
2870	7000000158	C3312467	7188	62	Bacteroides_massiliensis
2870	7000000171	SRS052697_LANL_scaffold_21260	8585	70	Bacteroides_massiliensis
2870	7000000172	SRS020869_Baylor_scaffold_2143	45224	35	Bacteroides_massiliensis
2870	7000000178	SRS017247_LANL_scaffold_6265	8983	63	Bacteroides_massiliensis
2870	7000000178	SRS017247_LANL_scaffold_6266	24240	26	Bacteroides_massiliensis
2870	7000000178	SRS017247_LANL_scaffold_6870	14821	20	Bacteroides_massiliensis
2870	7000000186	C1708486	11839	56	Bacteroides_massiliensis
2870	7000000186	C1708626	14841	20	Bacteroides_massiliensis
2870	7000000187	SRS022609_Baylor_scaffold_89587	8812	63	Bacteroides_massiliensis
2870	7000000188	SRS053398_LANL_scaffold_1381	11261	83	Bacteroides_massiliensis
2870	7000000188	SRS053398_LANL_scaffold_24048	9013	63	Bacteroides_massiliensis
2870	7000000191	C3074939	35389	33	Bacteroides_massiliensis
2870	7000000193	SRS048870_WUGC_scaffold_8737	15228	55	Bacteroides_massiliensis
2870	7000000200	SRS023526_Baylor_scaffold_31881	11994	27	Bacteroides_massiliensis
2870	7000000213	SRS011405_WUGC_scaffold_12702	6160	62	Bacteroides_massiliensis
2870	7000000231	SRS014613_WUGC_scaffold_12629	15078	54	Bacteroides_massiliensis
2870	7000000231	SRS014613_WUGC_scaffold_13056	8959	63	Bacteroides_massiliensis
2870	7000000239	SRS013951_WUGC_scaffold_30449	10607	27	Bacteroides_massiliensis
2870	7000000271	SRS053335_LANL_scaffold_4350	8185	60	Bacteroides_massiliensis
2870	7000000300	SRS043701_LANL_scaffold_2341	27190	59	Bacteroides_massiliensis
2870	7000000300	SRS043701_LANL_scaffold_30909	12841	25	Bacteroides_massiliensis
2870	7000000302	SRS023914_Baylor_scaffold_27074	12588	26	Bacteroides_massiliensis
2870	7000000317	SRS014459_WUGC_scaffold_51356	9094	46	Bacteroides_massiliensis
2870	7000000320	SRS063040_Baylor_scaffold_14842	8181	45	Bacteroides_massiliensis
2870	7000000329	SRS016495_LANL_scaffold_13971	13390	26	Bacteroides_massiliensis
2870	7000000332	SRS015133_WUGC_scaffold_5253	11672	29	Bacteroides_massiliensis
2870	7000000334	SRS015217_WUGC_scaffold_10576	11508	83	Bacteroides_massiliensis
2870	7000000370	SRS017191_Baylor_scaffold_21193	27261	59	Bacteroides_massiliensis
2870	7000000370	SRS017191_Baylor_scaffold_21968	13740	25	Bacteroides_massiliensis
2870	7000000380	SRS015663_WUGC_scaffold_14982	6530	62	Bacteroides_massiliensis
2870	7000000397	SRS011586_WUGC_scaffold_935	14313	83	Bacteroides_massiliensis
2870	7000000417	SRS011239_Baylor_scaffold_8585	8264	70	Bacteroides_massiliensis
2870	7000000418	SRS012273_Baylor_scaffold_11473	19305	20	Bacteroides_massiliensis
2870	7000000418	SRS012273_Baylor_scaffold_31987	30435	41	Bacteroides_massiliensis
2870	7000000434	SRS014287_WUGC_scaffold_25417	10847	50	Bacteroides_massiliensis
2870	7000000441	SRS015794_Baylor_scaffold_34348	8782	63	Bacteroides_massiliensis
2870	7000000444	SRS063985_LANL_scaffold_7627	13909	26	Bacteroides_massiliensis
2870	7000000464	SRS077730_LANL_scaffold_17891	14988	61	Bacteroides_massiliensis
2870	7000000486	SRS015264_WUGC_scaffold_60783	18009	22	Bacteroides_massiliensis
2870	7000000486	SRS015264_WUGC_scaffold_7055	8722	53	Bacteroides_massiliensis
2870	7000000498	SRS017521_Baylor_scaffold_21475	16868	50	Bacteroides_massiliensis
2870	7000000515	SRS049995_LANL_scaffold_20086	17621	19	Bacteroides_massiliensis
2870	7000000516	SRS019161_WUGC_scaffold_27779	16072	34	Bacteroides_massiliensis
2870	7000000516	SRS019161_WUGC_scaffold_56265	12887	23	Bacteroides_massiliensis
2870	7000000521	SRS023583_Baylor_scaffold_6618	8187	50	Bacteroides_massiliensis
2870	7000000526	SRS019397_WUGC_scaffold_9944	5584	71	Bacteroides_massiliensis
2870	7000000532	SRS011529_WUGC_scaffold_13783	11442	52	Bacteroides_massiliensis
2870	7000000532	SRS011529_WUGC_scaffold_17557	13730	23	Bacteroides_massiliensis
2870	7000000538	SRS024075_LANL_scaffold_11346	25351	33	Bacteroides_massiliensis
2870	7000000538	SRS024075_LANL_scaffold_11531	24295	28	Bacteroides_massiliensis
2870	7000000546	SRS019910_WUGC_scaffold_51392	8914	70	Bacteroides_massiliensis
2870	7000000549	SRS013521_LANL_scaffold_13900	10349	85	Bacteroides_massiliensis
2870	7000000627	SRS014313_WUGC_scaffold_10224	7304	41	Bacteroides_massiliensis
2870	7000000627	SRS014313_WUGC_scaffold_14934	11571	27	Bacteroides_massiliensis
2870	7000000630	SRS062427_LANL_scaffold_13950	9698	66	Bacteroides_massiliensis
2870	7000000646	SRS015960_WUGC_scaffold_8077	41425	40	Bacteroides_massiliensis
2870	7000000655	SRS019968_Baylor_scaffold_22559	8612	63	Bacteroides_massiliensis
2870	7000000661	SRS052027_LANL_scaffold_21933	7935	77	Bacteroides_massiliensis
2870	7000000684	SRS019582_WUGC_scaffold_16638	16070	50	Bacteroides_massiliensis
2870	7000000712	SRS057478_LANL_scaffold_26470	11299	31	Bacteroides_massiliensis
2870	7000000735	SRS015190_WUGC_scaffold_11065	13389	22	Bacteroides_massiliensis
2870	7000000736	SRS014235_WUGC_scaffold_25783	11453	23	Bacteroides_massiliensis
2870	7000000740	SRS064276_LANL_scaffold_16784	21742	25	Bacteroides_massiliensis
2870	7000000740	SRS064276_LANL_scaffold_29316	9301	58	Bacteroides_massiliensis
3053	7000000025	SRS023617_Baylor_scaffold_64213	203688	80	Oribacterium_sinus
3053	7000000393	SRS019327_WUGC_scaffold_24066	206086	80	Oribacterium_sinus
3053	7000000394	SRS019607_WUGC_scaffold_52303	105376	76	Oribacterium_sinus
3053	7000000422	SRS057791_LANL_scaffold_69599	205469	80	Oribacterium_sinus
3361	7000000027	SRS056622_LANL_scaffold_44095	6311	66	Streptococcus_sp._oral_taxon_056
3361	7000000063	C3471675	7440	61	Streptococcus_sp._oral_taxon_056
3361	7000000090	SRS018149_Baylor_scaffold_6001	9937	47	Streptococcus_sp._oral_taxon_056
3361	7000000283	C2743324	8002	66	Streptococcus_sp._oral_taxon_056
3361	7000000432	SRS063193_LANL_scaffold_15990	6544	66	Streptococcus_sp._oral_taxon_056
3361	7000000727	SRS014470_WUGC_scaffold_40476	8363	56	Streptococcus_sp._oral_taxon_056
5008	7000000081	SRS017307_Baylor_scaffold_27841	8009	58	Blautia_wexlerae
5008	7000000289	C2399197	5900	60	Blautia_wexlerae
5008	7000000385	C1839903	6740	77	Blautia_wexlerae
5008	7000000484	SRS016018_WUGC_scaffold_17731	10660	62	Blautia_wexlerae
5008	7000000516	SRS019161_WUGC_scaffold_44738	9863	50	Blautia_wexlerae
5008	7000000521	C1397606	8028	80	Blautia_wexlerae
5008	7000000736	SRS014235_WUGC_scaffold_26264	7010	70	Blautia_wexlerae
3562	7000000028	C2768449	15070	42	Fusobacterium_periodonticum
3562	7000000028	SRS024138_Baylor_scaffold_49254	37612	57	Fusobacterium_periodonticum
3562	7000000039	SRS013164_Baylor_scaffold_56472	29102	46	Fusobacterium_periodonticum
3562	7000000061	SRS014888_WUGC_scaffold_24184	23433	47	Fusobacterium_periodonticum
3562	7000000139	SRS013502_Baylor_scaffold_31526	41876	50	Fusobacterium_periodonticum
3562	7000000462	SRS012279_Baylor_scaffold_21548	21356	52	Fusobacterium_periodonticum
3562	7000000600	SRS016002_WUGC_scaffold_54913	27984	62	Fusobacterium_periodonticum
3562	7000000681	SRS018439_Baylor_scaffold_60883	27968	50	Fusobacterium_periodonticum
4156	7000000118	SRS024289_LANL_scaffold_40002	8449	83	Veillonella_parvula
4156	7000000190	SRS018337_Baylor_scaffold_21795	5771	90	Veillonella_parvula
4156	7000000233	C2525329	6150	71	Veillonella_parvula
4156	7000000313	SRS058053_LANL_scaffold_86064	7200	75	Veillonella_parvula
4156	7000000396	C4376343	7483	77	Veillonella_parvula
4156	7000000674	SRS054430_LANL_scaffold_24990	9807	85	Veillonella_parvula
3470	7000000040	SRS043411_WUGC_scaffold_44815	20216	22	Bacteroides_fragilis
3470	7000000053	C695542	18288	68	Bacteroides_fragilis
3470	7000000094	SRS024549_LANL_scaffold_4860	34791	41	Bacteroides_fragilis
3470	7000000111	SRS019601_WUGC_scaffold_46825	23966	65	Bacteroides_fragilis
3470	7000000131	C1053521	30419	46	Bacteroides_fragilis
3470	7000000181	C1765896	19665	31	Bacteroides_fragilis
3470	7000000218	SRS023829_Baylor_scaffold_16706	13588	63	Bacteroides_fragilis
3470	7000000218	SRS023829_Baylor_scaffold_9207	23125	31	Bacteroides_fragilis
3470	7000000252	C2209298	14531	55	Bacteroides_fragilis
3470	7000000317	SRS014459_WUGC_scaffold_78893	14552	25	Bacteroides_fragilis
3470	7000000403	C1508500	11166	50	Bacteroides_fragilis
3470	7000000431	SRS013158_Baylor_scaffold_12831	5018	83	Bacteroides_fragilis
3470	7000000459	SRS012902_Baylor_scaffold_6122	30381	50	Bacteroides_fragilis
3470	7000000540	C1112986	6578	83	Bacteroides_fragilis
3194	3300003146	Ga0051080_1009117	31416	28	Eubacterium_rectale
3194	7000000036	SRS049164_WUGC_scaffold_55709	10353	50	Eubacterium_rectale
3194	7000000158	SRS014979_WUGC_scaffold_6203	17501	32	Eubacterium_rectale
3194	7000000191	C3074893	25548	34	Eubacterium_rectale
3194	7000000239	SRS013951_WUGC_scaffold_69341	33950	26	Eubacterium_rectale
3194	7000000317	SRS014459_WUGC_scaffold_22344	32940	34	Eubacterium_rectale
3194	7000000348	C1924036	17665	21	Eubacterium_rectale
3194	7000000348	SRS017701_Baylor_scaffold_19089	14858	43	Eubacterium_rectale
3194	7000000417	SRS011239_Baylor_scaffold_12701	34685	32	Eubacterium_rectale
3194	7000000516	SRS019161_WUGC_scaffold_27102	18979	42	Eubacterium_rectale
3194	7000000526	C1476913	18233	46	Eubacterium_rectale
3194	7000000633	SRS015065_WUGC_scaffold_13257	19101	42	Eubacterium_rectale
4497	7000000052	SRS042643_WUGC_scaffold_66071	12224	42	Veillonella_parvula
4497	7000000233	SRS018573_WUGC_scaffold_30209	8161	62	Veillonella_parvula
4497	7000000525	C1408287	12696	46	Veillonella_parvula
4497	7000000640	SRS015278_WUGC_scaffold_61641	7668	62	Veillonella_parvula
4233	7000000052	SRS042643_WUGC_scaffold_66123	33832	42	Solobacterium_moorei
4233	7000000128	SRS050244_LANL_scaffold_56347	11035	75	Solobacterium_moorei
4233	7000000402	SRS024580_LANL_scaffold_30304	18977	56	Solobacterium_moorei
4233	7000000480	SRS015209_WUGC_scaffold_47350	16032	61	Solobacterium_moorei
4233	7000000687	SRS053854_LANL_scaffold_14688	19620	57	Solobacterium_moorei
4552	7000000011	SRS053214_LANL_scaffold_24363	14677	58	Ruminococcus_sp._5_1_39BFAA
4552	7000000145	SRS050422_LANL_scaffold_21221	16670	61	Ruminococcus_sp._5_1_39BFAA
4552	7000000178	SRS017247_LANL_scaffold_15941	28035	61	Ruminococcus_sp._5_1_39BFAA
4552	7000000272	SRS016203_WUGC_scaffold_10265	19380	61	Ruminococcus_sp._5_1_39BFAA
4552	7000000433	SRS050752_LANL_scaffold_16952	30809	62	Ruminococcus_sp._5_1_39BFAA
4552	7000000464	SRS077730_LANL_scaffold_14043	14741	56	Ruminococcus_sp._5_1_39BFAA
4552	7000000632	SRS050299_LANL_scaffold_20084	26017	46	Ruminococcus_sp._5_1_39BFAA
2988	7000000100	SRS018817_WUGC_scaffold_9762	19746	52	Bacteroides_fragilis
2988	7000000131	SRS057717_LANL_scaffold_1233	13757	52	Bacteroides_fragilis
2988	7000000218	SRS023829_Baylor_scaffold_7833	15287	64	Bacteroides_fragilis
2988	7000000252	C2207332	7000	60	Bacteroides_fragilis
2988	7000000300	C1860167	16146	66	Bacteroides_fragilis
2988	7000000397	SRS011586_WUGC_scaffold_15820	15855	45	Bacteroides_fragilis
2988	7000000403	C1508562	12062	66	Bacteroides_fragilis
2988	7000000540	C1113854	11166	50	Bacteroides_fragilis
2988	7000000587	C750647	9168	60	Bacteroides_fragilis
2915	7000000005	SRS022536_LANL_scaffold_5783	32793	23	Capnocytophaga_gingivalis
2915	7000000029	C2294553	13501	37	Capnocytophaga_gingivalis
2915	7000000046	SRS013252_Baylor_scaffold_9195	25943	29	Capnocytophaga_gingivalis
2915	7000000128	SRS050244_LANL_scaffold_52326	10556	41	Capnocytophaga_gingivalis
2915	7000000147	C1910120	7564	71	Capnocytophaga_gingivalis
2915	7000000514	SRS024561_LANL_scaffold_27137	15295	23	Capnocytophaga_gingivalis
2915	7000000514	SRS024561_LANL_scaffold_33146	22505	29	Capnocytophaga_gingivalis
2915	7000000674	SRS054430_LANL_scaffold_25111	29174	25	Capnocytophaga_gingivalis
2915	7000000742	SRS015044_WUGC_scaffold_71815	11107	50	Capnocytophaga_gingivalis
2879	7000000231	SRS014613_WUGC_scaffold_13308	53989	53	Bacteroides_stercorirosoris
2879	7000000317	SRS014459_WUGC_scaffold_35466	50266	60	Bacteroides_stercorirosoris
2879	7000000373	C1614051	28814	64	Bacteroides_stercorirosoris
2879	7000000633	SRS015065_WUGC_scaffold_1605	36486	61	Bacteroides_stercorirosoris
2879	7000000661	SRS052027_LANL_scaffold_10277	63678	54	Bacteroides_stercorirosoris
2879	7000000740	SRS064276_LANL_scaffold_36918	60853	50	Bacteroides_stercorirosoris
3628	7000000127	SRS023926_Baylor_scaffold_71539	13613	60	Streptococcus_parasanguinis
3628	7000000283	C2743636	13652	47	Streptococcus_parasanguinis
3628	7000000374	SRS016342_Baylor_scaffold_37096	14860	64	Streptococcus_parasanguinis
3628	7000000374	SRS016342_Baylor_scaffold_73427	9061	66	Streptococcus_parasanguinis
3628	7000000393	C2807937	5576	50	Streptococcus_parasanguinis
3628	7000000422	SRS057791_LANL_scaffold_33514	24166	60	Streptococcus_parasanguinis
3628	7000000422	SRS057791_LANL_scaffold_84928	7666	56	Streptococcus_parasanguinis
3628	7000000513	C2497630	8938	60	Streptococcus_parasanguinis
3628	7000000513	SRS047824_WUGC_scaffold_55928	14219	73	Streptococcus_parasanguinis
3628	7000000592	C2674843	6287	71	Streptococcus_parasanguinis
3628	7000000592	SRS020334_Baylor_scaffold_41532	9536	60	Streptococcus_parasanguinis
3628	7000000592	SRS020334_Baylor_scaffold_44351	13289	63	Streptococcus_parasanguinis
3628	7000000604	C3932375	6434	41	Streptococcus_parasanguinis
3628	7000000604	SRS019894_WUGC_scaffold_55637	12433	53	Streptococcus_parasanguinis
3628	7000000647	SRS020220_Baylor_scaffold_52079	15101	57	Streptococcus_parasanguinis
3628	7000000687	SRS053854_LANL_scaffold_36613	26690	56	Streptococcus_parasanguinis
3628	7000000687	SRS053854_LANL_scaffold_54723	7273	71	Streptococcus_parasanguinis
3246	7000000075	SRS016056_WUGC_scaffold_12453	11215	50	Bacteroides_vulgatus
3246	7000000075	SRS016056_WUGC_scaffold_6577	12973	50	Bacteroides_vulgatus
3246	7000000200	SRS023526_Baylor_scaffold_28889	23914	55	Bacteroides_vulgatus
3246	7000000332	SRS015133_WUGC_scaffold_23394	17355	58	Bacteroides_vulgatus
3246	7000000332	SRS015133_WUGC_scaffold_30260	19683	33	Bacteroides_vulgatus
3246	7000000401	SRS011271_WUGC_scaffold_18862	32166	43	Bacteroides_vulgatus
3246	7000000418	SRS012273_Baylor_scaffold_25114	36751	46	Bacteroides_vulgatus
3246	7000000434	C2013837	16772	66	Bacteroides_vulgatus
3246	7000000434	SRS014287_WUGC_scaffold_37620	18605	38	Bacteroides_vulgatus
3246	7000000484	C1314697	7691	50	Bacteroides_vulgatus
3246	7000000484	SRS016018_WUGC_scaffold_1433	14856	44	Bacteroides_vulgatus
3246	7000000641	SRS018351_Baylor_scaffold_11711	13996	53	Bacteroides_vulgatus
3246	7000000641	SRS018351_Baylor_scaffold_26694	21356	47	Bacteroides_vulgatus
3246	7000000646	SRS015960_WUGC_scaffold_2421	22785	37	Bacteroides_vulgatus
2912	7000000098	SRS023176_Baylor_scaffold_2758	41469	40	Bacteroides_salyersiae
2912	7000000231	SRS014613_WUGC_scaffold_2800	41850	35	Bacteroides_salyersiae
2912	7000000329	SRS016495_LANL_scaffold_19486	11606	53	Bacteroides_salyersiae
2912	7000000459	SRS012902_Baylor_scaffold_933	68491	32	Bacteroides_salyersiae
2912	7000000684	SRS019582_WUGC_scaffold_92713	49376	37	Bacteroides_salyersiae
2912	7000000735	SRS015190_WUGC_scaffold_20240	13679	70	Bacteroides_salyersiae
3978	7000000233	SRS018573_WUGC_scaffold_41554	19413	73	Veillonella_sp._6_1_27
3978	7000000310	SRS014686_WUGC_scaffold_6356	23465	53	Veillonella_sp._6_1_27
3978	7000000356	SRS019025_WUGC_scaffold_11244	13101	66	Veillonella_sp._6_1_27
3978	7000000396	SRS049268_LANL_scaffold_70479	11973	63	Veillonella_sp._6_1_27
3978	7000000584	SRS049318_LANL_scaffold_48473	22256	68	Veillonella_sp._6_1_27
3978	7000000605	SRS019028_WUGC_scaffold_31194	32905	47	Veillonella_sp._6_1_27
2938	7000000042	C3869178	58328	32	Bacteroidetes_bacterium_oral_taxon_272
2938	7000000146	SRS014692_WUGC_scaffold_15860	7109	41	Bacteroidetes_bacterium_oral_taxon_272
2938	7000000207	SRS011243_Baylor_scaffold_48301	25721	46	Bacteroidetes_bacterium_oral_taxon_272
2938	7000000318	SRS014689_WUGC_scaffold_30147	56044	33	Bacteroidetes_bacterium_oral_taxon_272
2938	7000000351	SRS047219_WUGC_scaffold_31000	6561	50	Bacteroidetes_bacterium_oral_taxon_272
2938	7000000366	C2568663	7103	46	Bacteroidetes_bacterium_oral_taxon_272
2938	7000000550	SRS075404_LANL_scaffold_65536	18933	58	Bacteroidetes_bacterium_oral_taxon_272
2938	7000000550	SRS075404_LANL_scaffold_68310	29037	25	Bacteroidetes_bacterium_oral_taxon_272
2938	7000000595	C2005491	8270	46	Bacteroidetes_bacterium_oral_taxon_272
2938	7000000595	C2006021	37600	34	Bacteroidetes_bacterium_oral_taxon_272
2938	7000000600	SRS016002_WUGC_scaffold_62244	49367	37	Bacteroidetes_bacterium_oral_taxon_272
2938	7000000671	SRS022143_LANL_scaffold_17202	47160	23	Bacteroidetes_bacterium_oral_taxon_272
2938	7000000671	SRS022143_LANL_scaffold_93661	16492	52	Bacteroidetes_bacterium_oral_taxon_272
3172	7000000025	SRS023617_Baylor_scaffold_47013	17987	44	Prevotella_intermedia
3172	7000000041	SRS013705_Baylor_scaffold_8456	23942	42	Prevotella_intermedia
3172	7000000127	SRS023926_Baylor_scaffold_72677	19827	52	Prevotella_intermedia
3172	7000000128	SRS050244_LANL_scaffold_30072	19802	36	Prevotella_intermedia
3172	7000000203	SRS024441_LANL_scaffold_20729	17644	31	Prevotella_intermedia
3172	7000000255	SRS065335_LANL_scaffold_31533	23004	41	Prevotella_intermedia
3172	7000000324	SRS062878_LANL_scaffold_83237	26414	40	Prevotella_intermedia
3172	7000000386	SRS018791_WUGC_scaffold_54321	19267	42	Prevotella_intermedia
3172	7000000394	SRS019607_WUGC_scaffold_30608	21799	47	Prevotella_intermedia
3172	7000000583	SRS019974_Baylor_scaffold_4389	22827	36	Prevotella_intermedia
3698	7000000001	SRS022530_LANL_scaffold_4849	51880	25	Streptococcus_salivarius
3698	7000000057	SRS013818_Baylor_scaffold_11080	54601	25	Streptococcus_salivarius
3698	7000000159	SRS063288_LANL_scaffold_9470	52303	31	Streptococcus_salivarius
3698	7000000342	SRS021954_Baylor_scaffold_24517	29621	27	Streptococcus_salivarius
3698	7000000737	SRS050669_LANL_scaffold_65888	22894	43	Streptococcus_salivarius
3472	7000000029	SRS042131_WUGC_scaffold_60355	21355	86	Veillonella_atypica
3472	7000000128	SRS050244_LANL_scaffold_43352	5861	87	Veillonella_atypica
3472	7000000210	SRS024015_Baylor_scaffold_15004	5482	100	Veillonella_atypica
3472	7000000210	SRS024015_Baylor_scaffold_51065	9481	88	Veillonella_atypica
3472	7000000240	SRS015762_WUGC_scaffold_7295	24985	91	Veillonella_atypica
3472	7000000324	SRS062878_LANL_scaffold_81081	29615	89	Veillonella_atypica
3472	7000000351	SRS047219_WUGC_scaffold_4061	26884	96	Veillonella_atypica
3472	7000000550	SRS075404_LANL_scaffold_69547	9289	100	Veillonella_atypica
3905	7000000040	SRS043411_WUGC_scaffold_46143	13402	80	Bacteroides_vulgatus
3905	7000000142	SRS016753_Baylor_scaffold_3218	12558	85	Bacteroides_vulgatus
3905	7000000271	SRS053335_LANL_scaffold_16345	17508	72	Bacteroides_vulgatus
3905	7000000333	SRS050925_LANL_scaffold_67319	10889	71	Bacteroides_vulgatus
3905	7000000334	SRS015217_WUGC_scaffold_38988	9477	88	Bacteroides_vulgatus
3905	7000000348	SRS017701_Baylor_scaffold_21322	9765	100	Bacteroides_vulgatus
3905	7000000526	SRS019397_WUGC_scaffold_23811	11663	71	Bacteroides_vulgatus
3905	7000000532	SRS011529_WUGC_scaffold_14016	18488	77	Bacteroides_vulgatus
3905	7000000546	SRS019910_WUGC_scaffold_22870	9924	72	Bacteroides_vulgatus
3905	7000000735	SRS015190_WUGC_scaffold_27270	8428	83	Bacteroides_vulgatus
10033	7000000422	SRS057791_LANL_scaffold_59625	172325	58	Prevotella_sp._C561
10033	7000000440	SRS015797_WUGC_scaffold_8841	161588	58	Prevotella_sp._C561
10033	7000000503	SRS053603_LANL_scaffold_59107	173747	57	Prevotella_sp._C561
10033	7000000671	SRS022143_LANL_scaffold_75273	172054	56	Prevotella_sp._C561
2956	7000000052	SRS042643_WUGC_scaffold_5473	22194	38	Leptotrichia_shahii
2956	7000000128	C4580512	7279	55	Leptotrichia_shahii
2956	7000000144	SRS045715_LANL_scaffold_158	37365	26	Leptotrichia_shahii
2956	7000000349	SRS047210_WUGC_scaffold_63023	18449	44	Leptotrichia_shahii
2956	7000000351	C2323800	9459	45	Leptotrichia_shahii
2956	7000000367	SRS048791_LANL_scaffold_63147	23365	34	Leptotrichia_shahii
2956	7000000449	C2612108	10427	38	Leptotrichia_buccalis
2956	7000000494	SRS021477_Baylor_scaffold_67343	8399	50	Leptotrichia_shahii
2956	7000000511	SRS018591_WUGC_scaffold_16917	23382	31	Leptotrichia_shahii
2956	7000000513	SRS047824_WUGC_scaffold_55929	21614	29	Leptotrichia_shahii
2956	7000000640	SRS015278_WUGC_scaffold_38276	8835	50	Leptotrichia_shahii
4793	7000000111	SRS019601_WUGC_scaffold_6715	36672	21	Bacteroides_fragilis
4793	7000000131	SRS057717_LANL_scaffold_6022	59411	21	Bacteroides_fragilis
4793	7000000397	SRS011586_WUGC_scaffold_12053	16248	23	Bacteroides_fragilis
4793	7000000540	C1114250	24063	28	Bacteroides_fragilis
6220	7000000297	SRS056259_LANL_scaffold_20531	39330	58	Bacteroides_massiliensis
6220	7000000486	SRS015264_WUGC_scaffold_36042	42105	53	Bacteroides_massiliensis
6220	7000000632	SRS050299_LANL_scaffold_9574	32970	54	Bacteroides_massiliensis
6220	7000000646	SRS015960_WUGC_scaffold_6322	71154	66	Bacteroides_massiliensis
4263	7000000233	SRS018573_WUGC_scaffold_30218	18233	84	Propionibacterium_propionicum
4263	7000000244	SRS016575_Baylor_scaffold_43675	23358	66	Propionibacterium_propionicum
4263	7000000315	SRS013723_Baylor_scaffold_15047	35047	51	Propionibacterium_propionicum
4263	7000000443	SRS058808_LANL_scaffold_54182	13165	92	Propionibacterium_propionicum
4263	7000000676	SRS018665_WUGC_scaffold_53888	40522	48	Propionibacterium_propionicum
4263	7000000708	SRS023938_Baylor_scaffold_51287	22827	72	Propionibacterium_propionicum
4263	7000000720	SRS045197_WUGC_scaffold_27635	40197	50	Propionibacterium_propionicum
3095	7000000007	C3830977	6755	58	Corynebacterium_matruchotii
3095	7000000062	SRS063215_LANL_scaffold_24639	23872	60	Corynebacterium_matruchotii
3095	7000000095	SRS018975_WUGC_scaffold_6595	37639	37	Corynebacterium_matruchotii
3095	7000000226	SRS014578_WUGC_scaffold_9602	36590	41	Corynebacterium_matruchotii
3095	7000000247	SRS063999_LANL_scaffold_3073	32492	44	Corynebacterium_matruchotii
3095	7000000364	SRS051941_LANL_scaffold_10047	11105	63	Corynebacterium_matruchotii
3095	7000000406	SRS024381_LANL_scaffold_8362	39781	34	Corynebacterium_matruchotii
3095	7000000447	SRS013949_WUGC_scaffold_9346	20131	55	Corynebacterium_matruchotii
3095	7000000466	SRS063603_LANL_scaffold_49988	17245	62	Corynebacterium_matruchotii
3095	7000000635	SRS015063_WUGC_scaffold_9108	27074	57	Corynebacterium_matruchotii
3095	7000000656	SRS065310_LANL_scaffold_17616	19953	55	Corynebacterium_matruchotii
3095	7000000721	SRS014476_WUGC_scaffold_7261	6808	63	Corynebacterium_matruchotii
3095	7000000742	SRS015044_WUGC_scaffold_9204	22548	65	Corynebacterium_matruchotii
3114	7000000009	SRS018300_Baylor_scaffold_55496	22274	63	Neisseria_meningitidis
3114	7000000085	SRS018145_Baylor_scaffold_49446	27105	55	Neisseria_meningitidis
3114	7000000350	C891265	15764	68	Neisseria_meningitidis
3114	7000000388	SRS020856_Baylor_scaffold_5537	7047	88	Neisseria_meningitidis
3114	7000000436	SRS015644_WUGC_scaffold_19685	14876	60	Neisseria_meningitidis
3114	7000000519	SRS018357_Baylor_scaffold_13223	40792	49	Neisseria_meningitidis
3114	7000000653	SRS016740_Baylor_scaffold_73869	9617	81	Neisseria_meningitidis
3964	7000000195	SRS017209_Baylor_scaffold_46860	28916	40	Actinomyces_sp._ICM47
3964	7000000222	SRS057539_LANL_scaffold_7828	18548	52	Actinomyces_sp._ICM47
3964	7000000326	SRS013879_WUGC_scaffold_38388	7804	66	Actinomyces_sp._ICM47
3964	7000000388	SRS020856_Baylor_scaffold_23674	6738	77	Actinomyces_sp._ICM47
3964	7000000432	SRS063193_LANL_scaffold_67083	13154	70	Actinomyces_sp._ICM47
3964	7000000442	SRS051791_LANL_scaffold_55384	13652	70	Actinomyces_sp._ICM47
3964	7000000666	SRS022719_LANL_scaffold_20745	23153	45	Actinomyces_sp._ICM47
3964	7000000696	C2379386	6444	66	Actinomyces_sp._ICM47
3964	7000000716	SRS044662_LANL_scaffold_12926	32086	38	Actinomyces_sp._ICM47
3964	7000000737	SRS050669_LANL_scaffold_68146	13561	66	Actinomyces_sp._ICM47
4306	7000000324	SRS062878_LANL_scaffold_47242	8101	45	Prevotella_sp._oral_taxon_306
4306	7000000523	SRS019126_WUGC_scaffold_5587	13199	34	Prevotella_sp._oral_taxon_306
4306	7000000524	SRS019127_WUGC_scaffold_19645	13281	33	Prevotella_sp._oral_taxon_306
4306	7000000653	SRS016740_Baylor_scaffold_6414	12945	35	Prevotella_sp._oral_taxon_306
4306	7000000663	C4025527	10741	26	Prevotella_sp._oral_taxon_306
3597	7000000009	C3377257	5953	80	Mogibacterium_sp._CM50
3597	7000000027	SRS056622_LANL_scaffold_52394	15571	80	Mogibacterium_sp._CM50
3597	7000000063	SRS015057_WUGC_scaffold_596	19825	72	Mogibacterium_sp._CM50
3597	7000000298	C2514803	15057	81	Mogibacterium_sp._CM50
3597	7000000388	C2650139	10757	81	Mogibacterium_sp._CM50
3597	7000000480	C1865592	18243	76	Mogibacterium_sp._CM50
3597	7000000604	SRS019894_WUGC_scaffold_55663	25245	53	Mogibacterium_sp._CM50
3597	7000000727	SRS014470_WUGC_scaffold_47526	14146	81	Mogibacterium_sp._CM50
4238	7000000025	SRS023617_Baylor_scaffold_54681	18988	90	Fusobacterium_sp._oral_taxon_370
4238	7000000127	SRS023926_Baylor_scaffold_76417	10370	87	Fusobacterium_sp._oral_taxon_370
4238	7000000264	SRS052668_LANL_scaffold_30403	17896	94	Fusobacterium_sp._oral_taxon_370
4238	7000000393	SRS019327_WUGC_scaffold_68340	84564	67	Fusobacterium_sp._oral_taxon_370
4238	7000000442	SRS051791_LANL_scaffold_27479	47852	63	Fusobacterium_sp._oral_taxon_370
4238	7000000496	SRS057692_LANL_scaffold_41776	13275	90	Fusobacterium_sp._oral_taxon_370
4238	7000000523	SRS019126_WUGC_scaffold_40197	29837	73	Fusobacterium_sp._oral_taxon_370
4238	7000000666	SRS022719_LANL_scaffold_69372	30226	57	Fusobacterium_sp._oral_taxon_370
4238	7000000671	SRS022143_LANL_scaffold_92358	21716	60	Fusobacterium_sp._oral_taxon_370
4238	7000000716	SRS044662_LANL_scaffold_2812	65795	57	Fusobacterium_sp._oral_taxon_370
4238	7000000727	C3768611	10596	77	Fusobacterium_sp._oral_taxon_370
4547	7000000046	C3681346	6333	70	Fusobacterium_nucleatum
4547	7000000119	SRS023964_Baylor_scaffold_42756	6000	75	Fusobacterium_nucleatum
4547	7000000203	SRS024441_LANL_scaffold_53122	5950	66	Fusobacterium_nucleatum
4547	7000000309	C3073045	11687	52	Fusobacterium_nucleatum
4547	7000000472	C3509094	8457	58	Fusobacterium_nucleatum
4547	7000000518	SRS024649_LANL_scaffold_19415	5560	75	Fusobacterium_nucleatum
4054	7000000011	SRS053214_LANL_scaffold_7161	19847	46	Bacteroides_cellulosilyticus
4054	7000000289	SRS024331_LANL_scaffold_50760	10140	50	Bacteroides_cellulosilyticus
4054	7000000329	C1947181	7981	50	Bacteroides_cellulosilyticus
4054	7000000464	SRS077730_LANL_scaffold_9170	21143	46	Bacteroides_cellulosilyticus
4054	7000000585	C20418093	9891	54	Bacteroides_cellulosilyticus
3793	7000000052	SRS042643_WUGC_scaffold_66113	9203	62	Prevotella_oulorum
3793	7000000185	SRS017120_Baylor_scaffold_80243	24334	25	Prevotella_oulorum
3793	7000000595	C2005565	8759	71	Prevotella_oulorum
3793	7000000698	SRS024318_LANL_scaffold_79181	12641	50	Prevotella_oulorum
4123	7000000001	SRS022530_LANL_scaffold_56387	276838	72	Fusobacterium_periodonticum
4123	7000000073	SRS021496_Baylor_scaffold_56776	119715	63	Fusobacterium_periodonticum
4123	7000000554	SRS058336_LANL_scaffold_3483	146242	66	Fusobacterium_periodonticum
4123	7000000576	SRS022621_Baylor_scaffold_720	135127	62	Fusobacterium_periodonticum
4123	7000000665	SRS016037_WUGC_scaffold_3155	191589	65	Fusobacterium_periodonticum
3700	7000000032	SRS024132_Baylor_scaffold_25752	11682	43	Parabacteroides_distasonis
3700	7000000200	SRS023526_Baylor_scaffold_19288	10325	46	Parabacteroides_distasonis
3700	7000000297	SRS056259_LANL_scaffold_54948	12387	41	Parabacteroides_distasonis
3700	7000000348	C1923468	11252	42	Parabacteroides_distasonis
3700	7000000407	SRS019267_WUGC_scaffold_20499	10177	35	Parabacteroides_distasonis
3700	7000000475	C3176115	9530	35	Parabacteroides_distasonis
3813	7000000112	SRS011302_Baylor_scaffold_24248	10156	41	Bacteroides_sp._3_1_40A
3813	7000000186	SRS022524_Baylor_scaffold_47225	11851	40	Bacteroides_sp._3_1_40A
3813	7000000320	SRS063040_Baylor_scaffold_56050	8365	46	Bacteroides_sp._3_1_40A
3813	7000000332	SRS015133_WUGC_scaffold_22076	16635	26	Bacteroides_sp._3_1_40A
3813	7000000334	SRS015217_WUGC_scaffold_12754	11658	38	Bacteroides_sp._3_1_40A
3813	7000000475	SRS020328_Baylor_scaffold_37268	12254	30	Bacteroides_sp._3_1_40A
3813	7000000570	SRS051882_Baylor_scaffold_7915	10561	43	Bacteroides_sp._3_1_40A
3653	7000000052	SRS042643_WUGC_scaffold_7236	16394	24	Prevotella_nigrescens
3653	7000000058	SRS064774_LANL_scaffold_45068	5907	33	Prevotella_nigrescens
3653	7000000073	SRS021496_Baylor_scaffold_84905	8290	31	Prevotella_nigrescens
3653	7000000295	SRS019219_WUGC_scaffold_3597	17054	26	Prevotella_nigrescens
3653	7000000388	SRS020856_Baylor_scaffold_2856	13342	33	Prevotella_nigrescens
4357	7000000063	SRS015057_WUGC_scaffold_19485	9559	72	Lachnospiraceae_oral_taxon_107
4357	7000000230	C3476498	5320	80	Lachnospiraceae_oral_taxon_107
4357	7000000313	C5470708	12311	47	Lachnospiraceae_oral_taxon_107
4357	7000000315	SRS013723_Baylor_scaffold_36527	5158	80	Lachnospiraceae_oral_taxon_107
4357	7000000408	SRS056323_LANL_scaffold_10022	8905	75	Lachnospiraceae_oral_taxon_107
2916	7000000200	SRS023526_Baylor_scaffold_33028	17727	25	Bacteroides_vulgatus
2916	7000000289	SRS024331_LANL_scaffold_35779	18494	27	Bacteroides_vulgatus
2916	7000000441	SRS015794_Baylor_scaffold_34979	31847	40	Bacteroides_vulgatus
2916	7000000486	SRS015264_WUGC_scaffold_53455	41601	29	Bacteroides_vulgatus
2916	7000000632	SRS050299_LANL_scaffold_4590	21136	36	Bacteroides_vulgatus
2916	7000000690	SRS055982_Baylor_scaffold_18013	18446	31	Bacteroides_vulgatus
3694	7000000032	SRS024132_Baylor_scaffold_31590	8986	41	Parabacteroides_merdae
3694	7000000045	SRS013687_Baylor_scaffold_58619	32687	30	Parabacteroides_merdae
3694	7000000178	SRS017247_LANL_scaffold_3221	42101	33	Parabacteroides_merdae
3694	7000000243	SRS045004_LANL_scaffold_34560	13981	46	Parabacteroides_merdae
3694	7000000320	SRS063040_Baylor_scaffold_59850	13340	40	Parabacteroides_merdae
3694	7000000429	C2072161	17390	47	Parabacteroides_merdae
3694	7000000516	SRS019161_WUGC_scaffold_14695	26159	28	Parabacteroides_merdae
3694	7000000538	SRS024075_LANL_scaffold_4520	42023	33	Parabacteroides_merdae
3694	7000000628	SRS015782_WUGC_scaffold_40728	9169	45	Parabacteroides_merdae
4342	7000000140	SRS044373_WUGC_scaffold_13138	56773	61	Prevotella_nanceiensis
4342	7000000194	SRS022077_Baylor_scaffold_40477	45226	75	Prevotella_nanceiensis
4342	7000000195	SRS017209_Baylor_scaffold_37844	40438	85	Prevotella_nanceiensis
4342	7000000324	SRS062878_LANL_scaffold_34096	39677	76	Prevotella_nanceiensis
4342	7000000462	SRS012279_Baylor_scaffold_65483	36969	76	Prevotella_nanceiensis
4342	7000000737	SRS050669_LANL_scaffold_24584	32079	85	Prevotella_nanceiensis
3451	7000000029	SRS042131_WUGC_scaffold_26300	47228	47	Prevotella_nanceiensis
3451	7000000086	SRS049147_LANL_scaffold_36316	47023	43	Prevotella_nanceiensis
3451	7000000519	SRS018357_Baylor_scaffold_11624	48620	41	Prevotella_nanceiensis
3451	7000000523	SRS019126_WUGC_scaffold_42216	47343	43	Prevotella_nanceiensis
3451	7000000525	SRS019124_WUGC_scaffold_19261	36347	59	Prevotella_nanceiensis
3180	7000000040	SRS043411_WUGC_scaffold_49480	16630	33	Bacteroides_sp._3_1_40A
3180	7000000075	SRS016056_WUGC_scaffold_1692	19319	33	Bacteroides_sp._3_1_40A
3180	7000000317	SRS014459_WUGC_scaffold_46976	25057	20	Bacteroides_sp._3_1_40A
3180	7000000410	SRS019030_Baylor_scaffold_18876	22076	40	Bacteroides_sp._3_1_40A
3180	7000000546	SRS019910_WUGC_scaffold_70181	23053	32	Bacteroides_sp._3_1_40A
3180	7000000570	SRS051882_Baylor_scaffold_105	30083	25	Bacteroides_sp._3_1_40A
3180	7000000633	SRS015065_WUGC_scaffold_32694	23947	26	Bacteroides_sp._3_1_40A
3180	7000000690	SRS055982_Baylor_scaffold_16215	23160	38	Bacteroides_sp._3_1_40A
3180	7000000735	SRS015190_WUGC_scaffold_27416	16630	33	Bacteroides_sp._3_1_40A
5361	7000000073	SRS021496_Baylor_scaffold_2008	44326	38	Stomatobaculum_longum
5361	7000000400	C5228901	16589	75	Stomatobaculum_longum
5361	7000000440	SRS015797_WUGC_scaffold_36503	28163	57	Stomatobaculum_longum
5361	7000000677	C4746430	9064	87	Stomatobaculum_longum
5361	7000000745	SRS015434_WUGC_scaffold_45256	15431	73	Stomatobaculum_longum
4312	7000000071	SRS065504_LANL_scaffold_21501	17046	52	Bacteroides_sp._3_1_33FAA
4312	7000000188	SRS053398_LANL_scaffold_42686	15520	52	Bacteroides_sp._3_1_33FAA
4312	7000000192	SRS017821_Baylor_scaffold_24684	14208	59	Bacteroides_sp._3_1_33FAA
4312	7000000272	C1593657	10312	64	Bacteroides_sp._3_1_33FAA
4312	7000000332	SRS015133_WUGC_scaffold_19487	29435	35	Bacteroides_sp._3_1_33FAA
4312	7000000410	SRS019030_Baylor_scaffold_34218	22157	58	Bacteroides_sp._3_1_33FAA
4312	7000000444	SRS063985_LANL_scaffold_29033	26262	51	Bacteroides_sp._3_1_33FAA
4312	7000000715	SRS014683_WUGC_scaffold_21591	22157	58	Bacteroides_sp._3_1_33FAA
2983	7000000046	SRS013252_Baylor_scaffold_7963	27224	70	Kingella_oralis
2983	7000000054	C1151620	8019	60	Kingella_oralis
2983	7000000233	SRS018573_WUGC_scaffold_39298	9246	63	Kingella_oralis
2983	7000000233	SRS018573_WUGC_scaffold_41499	17906	78	Kingella_oralis
2983	7000000449	SRS015215_WUGC_scaffold_3887	11206	71	Kingella_oralis
2983	7000000514	SRS024561_LANL_scaffold_39406	60506	73	Kingella_oralis
2983	7000000568	SRS051930_LANL_scaffold_3334	9267	58	Kingella_oralis
2983	7000000575	SRS017227_Baylor_scaffold_141304	43118	82	Kingella_oralis
2983	7000000605	SRS019028_WUGC_scaffold_65771	13315	65	Kingella_oralis
2983	7000000606	SRS019029_WUGC_scaffold_57080	13410	65	Kingella_oralis
3791	7000000007	SRS017139_Baylor_scaffold_49836	5135	100	Veillonella_sp._3_1_44
3791	7000000190	SRS018337_Baylor_scaffold_4910	11067	83	Veillonella_sp._3_1_44
3791	7000000285	SRS023595_Baylor_scaffold_27660	5529	100	Veillonella_sp._3_1_44
3791	7000000457	SRS024447_LANL_scaffold_59722	6235	100	Veillonella_sp._3_1_44
3260	7000000025	SRS023617_Baylor_scaffold_67209	21523	60	Eubacterium_infirmum
3260	7000000063	C3472383	12181	80	Eubacterium_infirmum
3260	7000000125	C3532923	7469	75	Eubacterium_infirmum
3260	7000000163	C2396003	7500	63	Eubacterium_infirmum
3260	7000000388	C2649997	9318	62	Eubacterium_infirmum
3260	7000000388	SRS020856_Baylor_scaffold_45323	8908	69	Eubacterium_infirmum
3260	7000000394	SRS019607_WUGC_scaffold_57062	17796	71	Eubacterium_infirmum
3260	7000000550	SRS075404_LANL_scaffold_69803	14066	70	Eubacterium_infirmum
3260	7000000556	SRS057205_LANL_scaffold_59332	13748	81	Eubacterium_infirmum
3260	7000000663	C4025421	9433	46	Eubacterium_infirmum
3260	7000000727	SRS014470_WUGC_scaffold_49000	23250	63	Eubacterium_infirmum
3386	7000000084	SRS021960_Baylor_scaffold_6166	37404	37	Rothia_dentocariosa
3386	7000000104	SRS019225_WUGC_scaffold_8329	37904	39	Rothia_dentocariosa
3386	7000000313	SRS058053_LANL_scaffold_33454	38199	39	Rothia_dentocariosa
3386	7000000411	SRS042984_LANL_scaffold_87028	38707	37	Rothia_dentocariosa
4289	7000000080	SRS021969_Baylor_scaffold_90	43663	27	Lactobacillus_crispatus
4289	7000000216	SRS011355_Baylor_scaffold_321	52910	22	Lactobacillus_crispatus
4289	7000000347	SRS017700_Baylor_scaffold_58	9414	60	Lactobacillus_crispatus
4289	7000000419	SRS019989_Baylor_scaffold_151	42841	25	Lactobacillus_crispatus
4289	7000000470	SRS015168_WUGC_scaffold_181	18659	55	Lactobacillus_crispatus
4289	7000000489	SRS020349_Baylor_scaffold_157	38080	38	Lactobacillus_crispatus
4289	7000000555	SRS014466_WUGC_scaffold_649	10292	53	Lactobacillus_crispatus
4289	7000000557	C130701	8236	46	Lactobacillus_crispatus
4289	7000000560	SRS057807_LANL_scaffold_239	36866	31	Lactobacillus_crispatus
4289	7000000733	SRS056796_LANL_scaffold_804	5611	50	Lactobacillus_crispatus
3855	7000000146	SRS014692_WUGC_scaffold_16222	12502	32	Bacteroidetes_bacterium_oral_taxon_272
3855	7000000207	SRS011243_Baylor_scaffold_48696	10129	26	Bacteroidetes_bacterium_oral_taxon_272
3855	7000000268	C4122540	10812	25	Bacteroidetes_bacterium_oral_taxon_272
3855	7000000366	C2568413	6553	40	Bacteroidetes_bacterium_oral_taxon_272
3855	7000000374	SRS016342_Baylor_scaffold_68746	11513	27	Bacteroidetes_bacterium_oral_taxon_272
3855	7000000696	SRS024637_LANL_scaffold_2025	10717	40	Bacteroidetes_bacterium_oral_taxon_272
5296	7000000046	SRS013252_Baylor_scaffold_65595	17791	20	Neisseria_sicca
5296	7000000514	SRS024561_LANL_scaffold_43838	24253	18	Neisseria_sicca
5296	7000000654	SRS015899_WUGC_scaffold_41180	30111	16	Neisseria_sicca
5296	7000000673	SRS017025_Baylor_scaffold_40950	20333	20	Neisseria_sicca
3130	7000000040	SRS043411_WUGC_scaffold_7056	28168	27	Bacteroides_fragilis
3130	7000000071	SRS065504_LANL_scaffold_14734	14016	22	Bacteroides_fragilis
3130	7000000071	SRS065504_LANL_scaffold_5889	13747	81	Bacteroides_fragilis
3130	7000000100	SRS018817_WUGC_scaffold_4243	7165	83	Bacteroides_fragilis
3130	7000000334	SRS015217_WUGC_scaffold_29141	23841	32	Bacteroides_fragilis
3130	7000000397	SRS011586_WUGC_scaffold_23759	21091	42	Bacteroides_fragilis
3130	7000000417	SRS011239_Baylor_scaffold_28983	21451	16	Bacteroides_fragilis
3130	7000000417	SRS011239_Baylor_scaffold_8091	7210	71	Bacteroides_fragilis
3130	7000000641	SRS018351_Baylor_scaffold_24522	12146	45	Bacteroides_fragilis
3130	7000000659	SRS015854_WUGC_scaffold_12250	12731	41	Bacteroides_fragilis
3130	7000000695	SRS049900_LANL_scaffold_7090	28554	25	Bacteroides_fragilis
3130	7000000735	SRS015190_WUGC_scaffold_3750	25774	33	Bacteroides_fragilis
3811	7000000293	SRS023352_LANL_scaffold_83515	8269	28	Neisseria_subflava
3811	7000000388	SRS020856_Baylor_scaffold_14087	12250	21	Neisseria_subflava
3811	7000000402	SRS024580_LANL_scaffold_388	19731	31	Neisseria_subflava
3811	7000000681	SRS018439_Baylor_scaffold_23039	5524	31	Neisseria_subflava
3811	7000000692	SRS019980_Baylor_scaffold_38174	9076	38	Neisseria_subflava
3811	7000000698	SRS024318_LANL_scaffold_35017	13158	21	Neisseria_subflava
2854	7000000156	SRS064423_LANL_scaffold_69234	40832	16	Streptococcus_salivarius
2854	7000000224	SRS014573_WUGC_scaffold_38876	39629	20	Streptococcus_sp._HSISS1
2854	7000000366	SRS065278_LANL_scaffold_63092	40308	16	Streptococcus_salivarius
2854	7000000436	SRS015644_WUGC_scaffold_49896	40815	17	Streptococcus_sp._HSISS1
2854	7000000465	SRS015038_WUGC_scaffold_23544	40685	16	Streptococcus_salivarius
2854	7000000523	SRS019126_WUGC_scaffold_41777	42522	18	Streptococcus_sp._HSISS1
2854	7000000524	SRS019127_WUGC_scaffold_19347	26729	20	Streptococcus_sp._HSISS1
3474	7000000018	SRS022725_LANL_scaffold_37502	33103	27	Flavobacteriaceae_
3474	7000000147	SRS014690_WUGC_scaffold_26131	16553	36	Flavobacteriaceae_
3474	7000000167	C1876221	11173	58	Flavobacteriaceae_
3474	7000000274	SRS052876_LANL_scaffold_42618	11977	53	Flavobacteriaceae_
3474	7000000288	SRS024087_LANL_scaffold_74939	18264	26	Flavobacteriaceae_
3474	7000000309	SRS075410_LANL_scaffold_10328	27036	32	Flavobacteriaceae_
3474	7000000479	SRS015803_WUGC_scaffold_3251	21679	35	Flavobacteriaceae_
3474	7000000545	SRS043755_WUGC_scaffold_45772	7641	55	Flavobacteriaceae_
3381	7000000306	SRS043001_WUGC_scaffold_9442	9864	50	Eubacterium_siraeum
3381	7000000317	SRS014459_WUGC_scaffold_23374	12389	60	Eubacterium_siraeum
3381	7000000481	SRS047014_WUGC_scaffold_57424	6539	66	Eubacterium_siraeum
3381	7000000516	SRS019161_WUGC_scaffold_22112	10855	40	Eubacterium_siraeum
3381	7000000633	SRS015065_WUGC_scaffold_30396	8452	66	Eubacterium_siraeum
3381	7000000735	SRS015190_WUGC_scaffold_1890	13941	62	Eubacterium_siraeum
4955	7000000128	SRS050244_LANL_scaffold_103447	8773	29	Leptotrichia_buccalis
4955	7000000255	SRS065335_LANL_scaffold_31435	7431	33	Leptotrichia_buccalis
4955	7000000351	SRS047219_WUGC_scaffold_51357	9968	37	Leptotrichia_buccalis
4955	7000000494	SRS021477_Baylor_scaffold_14811	10216	35	Leptotrichia_buccalis
4955	7000000692	C3069716	9241	31	Leptotrichia_buccalis
3291	7000000072	SRS016503_LANL_scaffold_7132	41742	34	Aggregatibacter_sp._oral_taxon_458
3291	7000000125	SRS015941_WUGC_scaffold_7467	52004	43	Aggregatibacter_sp._oral_taxon_458
3291	7000000327	C1189669	28213	30	Aggregatibacter_sp._oral_taxon_458
3291	7000000488	SRS016529_Baylor_scaffold_4152	31167	34	Aggregatibacter_sp._oral_taxon_458
3291	7000000734	SRS016533_Baylor_scaffold_7145	17084	36	Aggregatibacter_sp._oral_taxon_458
4216	7000000394	SRS019607_WUGC_scaffold_57611	36786	30	Actinomyces_graevenitzii
4216	7000000604	SRS019894_WUGC_scaffold_34391	27665	18	Actinomyces_graevenitzii
4216	7000000671	SRS022143_LANL_scaffold_94456	22871	25	Actinomyces_graevenitzii
4216	7000000681	SRS018439_Baylor_scaffold_62028	40902	28	Actinomyces_graevenitzii
4548	7000000025	SRS023617_Baylor_scaffold_75112	10302	66	Actinomyces_sp._S6-Spd3
4548	7000000197	SRS017808_Baylor_scaffold_51518	25053	36	Actinomyces_sp._S6-Spd3
4548	7000000286	SRS024081_LANL_scaffold_74080	14414	50	Actinomyces_sp._S6-Spd3
4548	7000000653	SRS016740_Baylor_scaffold_73500	13863	54	Actinomyces_sp._S6-Spd3
3743	7000000203	SRS024441_LANL_scaffold_54726	28196	47	Veillonella_atypica
3743	7000000349	SRS047210_WUGC_scaffold_62136	22152	60	Veillonella_atypica
3743	7000000592	SRS020334_Baylor_scaffold_15705	18246	59	Veillonella_atypica
3743	7000000593	SRS011140_Baylor_scaffold_54989	28053	48	Veillonella_atypica
3743	7000000677	C4746858	15838	70	Veillonella_atypica
4842	7000000156	SRS064423_LANL_scaffold_15714	63350	49	Veillonella_atypica
4842	7000000224	SRS014573_WUGC_scaffold_20118	67371	51	Veillonella_atypica
4842	7000000366	SRS065278_LANL_scaffold_65245	65144	50	Veillonella_atypica
4842	7000000386	SRS018791_WUGC_scaffold_54360	65907	50	Veillonella_atypica
4842	7000000465	SRS015038_WUGC_scaffold_3973	38403	64	Veillonella_atypica
3787	7000000063	C3472103	9436	50	Prevotella_sp._C561
3787	7000000109	SRS011306_Baylor_scaffold_82804	13230	78	Prevotella_sp._C561
3787	7000000163	C2396887	13970	68	Prevotella_sp._C561
3787	7000000250	SRS016086_WUGC_scaffold_3100	7214	38	Prevotella_sp._C561
3787	7000000298	SRS016569_Baylor_scaffold_6395	12143	38	Prevotella_sp._C561
3787	7000000389	C3833646	9327	40	Prevotella_sp._C561
3787	7000000389	C3833904	12554	69	Prevotella_sp._C561
3787	7000000727	SRS014470_WUGC_scaffold_19132	13188	33	Prevotella_sp._C561
3787	7000000745	SRS015434_WUGC_scaffold_35107	9351	43	Prevotella_sp._C561
3488	7000000007	SRS017139_Baylor_scaffold_31218	10459	71	Corynebacterium_matruchotii
3488	7000000182	SRS054653_LANL_scaffold_8404	35408	41	Corynebacterium_matruchotii
3488	7000000219	SRS043018_WUGC_scaffold_55479	13568	64	Corynebacterium_matruchotii
3488	7000000228	SRS022602_Baylor_scaffold_71682	40158	39	Corynebacterium_matruchotii
3488	7000000274	SRS052876_LANL_scaffold_14223	30029	48	Corynebacterium_matruchotii
3488	7000000371	SRS047113_LANL_scaffold_15257	12442	66	Corynebacterium_matruchotii
3488	7000000411	SRS042984_LANL_scaffold_10404	38015	37	Corynebacterium_matruchotii
3488	7000000575	SRS017227_Baylor_scaffold_13752	38359	40	Corynebacterium_matruchotii
3488	7000000742	SRS015044_WUGC_scaffold_2331	20224	72	Corynebacterium_matruchotii
4181	7000000126	SRS043772_WUGC_scaffold_8724	18661	20	Streptococcus_oralis
4181	7000000449	SRS015215_WUGC_scaffold_15714	13400	26	Streptococcus_oralis
4181	7000000568	SRS051930_LANL_scaffold_1932	14629	25	Streptococcus_oralis
4181	7000000614	SRS056892_LANL_scaffold_5165	16141	23	Streptococcus_oralis
4181	7000000615	SRS019591_WUGC_scaffold_17361	16606	45	Streptococcus_oralis
3678	7000000085	SRS018145_Baylor_scaffold_2120	36722	26	Veillonella_parvula
3678	7000000147	SRS014690_WUGC_scaffold_7510	27192	22	Veillonella_parvula
3678	7000000389	C3833906	12581	56	Veillonella_parvula
3678	7000000496	SRS057692_LANL_scaffold_51869	35934	27	Veillonella_parvula
3678	7000000512	SRS018394_Baylor_scaffold_26723	24816	35	Veillonella_parvula
3678	7000000554	SRS058336_LANL_scaffold_1204	38128	23	Veillonella_parvula
3678	7000000600	SRS016002_WUGC_scaffold_62049	38112	23	Veillonella_parvula
3992	7000000009	SRS018300_Baylor_scaffold_55910	20938	30	Lachnoanaerobaculum_sp._OBRC5-5
3992	7000000046	C3682510	13364	33	Lachnoanaerobaculum_sp._OBRC5-5
3992	7000000402	C3095013	20918	34	Lachnoanaerobaculum_sp._OBRC5-5
3992	7000000421	SRS043663_LANL_scaffold_27058	16664	38	Lachnoanaerobaculum_sp._OBRC5-5
3992	7000000716	SRS044662_LANL_scaffold_49800	22904	30	Lachnoanaerobaculum_sp._OBRC5-5
4834	7000000100	SRS018817_WUGC_scaffold_16680	10892	73	Ruminococcus_bicirculans
4834	7000000417	C2692146	16031	73	Ruminococcus_bicirculans
4834	7000000418	C3798989	10752	52	Ruminococcus_bicirculans
4834	7000000433	SRS050752_LANL_scaffold_50265	8748	80	Ruminococcus_bicirculans
3956	7000000057	SRS013818_Baylor_scaffold_13716	21190	32	Lachnoanaerobaculum_saburreum
3956	7000000109	SRS011306_Baylor_scaffold_89310	6038	71	Lachnoanaerobaculum_saburreum
3956	7000000185	C3008658	11094	46	Lachnoanaerobaculum_saburreum
[truncated: 302 more rows]
